# Supplementary material for: Methyl 1-ethyl-7-methyl-4-oxo-1,4-di­hydro-1,8-naphthyridine-3-carboxyl­ate monohydrate
Source: Acta Crystallogr Sect E Struct Rep Online. 2012 Feb 10;68(Pt 3):o630–1. doi: 10.1107/S1600536812004333 (PMC3295425; doi:10.1107/S1600536812004333)
Supplement: Supplementary file 1 [file e-68-0o630-sup1.cif]

##############################################################################
#                                                                            #
# This CIF contains the data in a paper accepted for publication in          #
# Acta Crystallographica Section E. It conforms to the requirements of       #
# Notes for Authors for Acta Crystallographica Section E, and has been       #
# peer reviewed under the auspices of the IUCr Commission on Journals.       #
#                                                                            #
# Full details of the Crystallographic Information File format               #
# are given in the paper "The Crystallographic Information File (CIF):       #
# a New Standard Archive File for Crystallography" by S. R. Hall, F. H.      #
# Allen and I. D. Brown [Acta Cryst. (1991), A47, 655-685].                  #
#                                                                            #
# The current version of the core CIF dictionary is obtainable from          #
# ftp://ftp.iucr.org/pub/cif_core.dic.                                       #
#                                                                            #
# Software is freely available for graphical display of the structure(s)     #
# in this CIF. For information consult the CIF software page                 #
# http://www.iucr.org/resources/cif/software.                                #
#                                                                            #
# This file may be used for bona fide research purposes within the           #
# scientific community so long as proper attribution is given to the journal # 
# article from which it was obtained.                                        #
#                                                                            #
##############################################################################
data_I
_audit_creation_method     SHELXL-97
_chemical_name_systematic
;
Methyl 1-ethyl-7-methyl-4-oxo-1,4-dihydro-1,8-naphthyridine-3-carboxylate
monohydrate
;
_chemical_name_common     ?
_chemical_formula_moiety     'C13 H14 N2 O3, H2 O'
_chemical_formula_sum     'C13 H16 N2 O4'
_chemical_formula_iupac     'C13 H14 N2 O3, H2 O'
_chemical_formula_weight     264.28
_chemical_melting_point     ?
_symmetry_cell_setting     monoclinic
_symmetry_space_group_name_H-M     'P 21/c'
_symmetry_space_group_name_Hall     '-P 2ybc'
loop_
    _symmetry_equiv_pos_as_xyz
    'x, y, z'
    '-x, y+1/2, -z+1/2'
    '-x, -y, -z'
    'x, -y-1/2, z-1/2'
_cell_length_a     4.69890(10)
_cell_length_b     23.7246(7)
_cell_length_c     11.3635(3)
_cell_angle_alpha     90.00
_cell_angle_beta     91.6460(10)
_cell_angle_gamma     90.00
_cell_volume     1266.27(6)
_cell_formula_units_Z     4
_cell_measurement_reflns_used     3082
_cell_measurement_theta_min     2.48
_cell_measurement_theta_max     27.88
_cell_measurement_temperature     296(2)
_exptl_crystal_description     'needle'
_exptl_crystal_colour     'white'
_exptl_crystal_size_max     0.19
_exptl_crystal_size_mid     0.09
_exptl_crystal_size_min     0.07
_exptl_crystal_density_diffrn     1.386
_exptl_crystal_density_meas     ?
_exptl_crystal_density_method     'not measured'
_exptl_crystal_F_000     560
_exptl_absorpt_coefficient_mu     0.104
_exptl_absorpt_correction_type     none
_exptl_special_details     ?
_diffrn_ambient_temperature     296(2)
_diffrn_radiation_type     MoK\a
_diffrn_radiation_wavelength     0.71073
_diffrn_radiation_source     'fine-focus sealed tube'
_diffrn_radiation_monochromator     graphite
_diffrn_measurement_device_type     'Bruker Kappa APEXII CCD'
_diffrn_measurement_method     '\f and \w scans'
_diffrn_detector_area_resol_mean     ?
_diffrn_reflns_number     12165
_diffrn_reflns_av_R_equivalents     0.0264
_diffrn_reflns_av_sigmaI/netI     0.0306
_diffrn_reflns_theta_min     1.72
_diffrn_reflns_theta_max     28.28
_diffrn_reflns_theta_full     26.00
_diffrn_measured_fraction_theta_max     0.995
_diffrn_measured_fraction_theta_full     0.998
_diffrn_reflns_limit_h_min     -6
_diffrn_reflns_limit_h_max     6
_diffrn_reflns_limit_k_min     -29
_diffrn_reflns_limit_k_max     31
_diffrn_reflns_limit_l_min     -14
_diffrn_reflns_limit_l_max     15
_diffrn_standards_number     0
_diffrn_standards_interval_count     ?
_diffrn_standards_interval_time     ?
_diffrn_standards_decay_%     ?
_refine_special_details
;
Refinement of <i>F</i>^2^ against ALL reflections. The weighted <i>R</i>-factor
<i>wR</i> and goodness of fit <i>S</i> are based on <i>F</i>^2^, conventional
<i>R</i>-factors <i>R</i> are based on <i>F</i>, with <i>F</i> set to zero for
negative <i>F</i>^2^. The threshold expression of <i>F</i>^2^ >
2\s(<i>F</i>^2^) is used only for calculating <i>R</i>-factors(gt) <i>etc</i>.
and is not relevant to the choice of reflections for refinement.
<i>R</i>-factors based on <i>F</i>^2^ are statistically about twice as large
as those based on <i>F</i>, and <i>R</i>- factors based on ALL data will be
even larger.
;
_reflns_number_total     3128
_reflns_number_gt     2152
_reflns_threshold_expression     I>2\s(I)
_refine_ls_structure_factor_coef     Fsqd
_refine_ls_matrix_type     full
_refine_ls_R_factor_all     0.0762
_refine_ls_R_factor_gt     0.0472
_refine_ls_wR_factor_gt     0.1331
_refine_ls_wR_factor_ref     0.1626
_refine_ls_goodness_of_fit_ref     0.983
_refine_ls_restrained_S_all     0.983
_refine_ls_number_reflns     3128
_refine_ls_number_parameters     181
_refine_ls_number_restraints     0
_refine_ls_hydrogen_treatment     mixed
_refine_ls_weighting_scheme     calc
_refine_ls_weighting_details
         'calc w=1/[\s^2^(Fo^2^)+(0.0956P)^2^+0.2245P] where P=(Fo^2^+2Fc^2^)/3'
_atom_sites_solution_hydrogens     geom
_atom_sites_solution_primary     direct
_atom_sites_solution_secondary     difmap
_refine_ls_shift/su_max     0.000
_refine_ls_shift/su_mean     0.000
_refine_diff_density_max     0.265
_refine_diff_density_min     -0.183
_refine_ls_extinction_method     none
_refine_ls_extinction_coef     ?
loop_
    _atom_type_symbol
    _atom_type_description
    _atom_type_scat_dispersion_real
    _atom_type_scat_dispersion_imag
    _atom_type_scat_source
    'C' 'C' 0.0033 0.0016
                         'International Tables Vol C Tables 4.2.6.8 and 6.1.1.4'
    'H' 'H' 0.0000 0.0000
                         'International Tables Vol C Tables 4.2.6.8 and 6.1.1.4'
    'N' 'N' 0.0061 0.0033
                         'International Tables Vol C Tables 4.2.6.8 and 6.1.1.4'
    'O' 'O' 0.0106 0.0060
                         'International Tables Vol C Tables 4.2.6.8 and 6.1.1.4'
_computing_data_collection     'APEX2 (Bruker, 2007)'
_computing_cell_refinement     'SAINT (Bruker, 2007)'
_computing_data_reduction     'SAINT (Bruker, 2007)'
_computing_structure_solution     'SHELXS97 (Sheldrick, 2008)'
_computing_structure_refinement     'SHELXL97 (Sheldrick, 2008)'
_computing_molecular_graphics
                  'ORTEP-3 for Windows (Farrugia, 1997) and PLATON (Spek, 2009)'
_computing_publication_material
                                'WinGX (Farrugia, 1999) and PLATON (Spek, 2009)'
loop_
    _atom_site_type_symbol
    _atom_site_label
    _atom_site_fract_x
    _atom_site_fract_y
    _atom_site_fract_z
    _atom_site_U_iso_or_equiv
    _atom_site_adp_type
    _atom_site_calc_flag
    _atom_site_refinement_flags
    _atom_site_occupancy
    _atom_site_symmetry_multiplicity
    _atom_site_disorder_assembly
    _atom_site_disorder_group
    C C1 0.6664(3) 0.38694(7) 0.77501(14) 0.0320(4) Uani d . 1 1 . .
    C C2 0.7843(3) 0.42644(7) 0.69281(14) 0.0309(4) Uani d . 1 1 . .
    C C3 0.6891(3) 0.42666(7) 0.57746(15) 0.0328(4) Uani d . 1 1 . .
    H H3 0.7687 0.4530 0.5274 0.039 Uiso calc R 1 1 . .
    C C4 0.3706(3) 0.35103(7) 0.60267(14) 0.0307(4) Uani d . 1 1 . .
    C C5 0.4552(3) 0.34821(7) 0.72122(14) 0.0310(4) Uani d . 1 1 . .
    C C6 0.3282(4) 0.30618(7) 0.78758(16) 0.0381(4) Uani d . 1 1 . .
    H H6 0.3764 0.3023 0.8671 0.046 Uiso calc R 1 1 . .
    C C7 0.1332(4) 0.27070(7) 0.73569(16) 0.0398(4) Uani d . 1 1 . .
    H H7 0.0481 0.2426 0.7796 0.048 Uiso calc R 1 1 . .
    C C8 0.0627(3) 0.27700(7) 0.61615(15) 0.0349(4) Uani d . 1 1 . .
    C C9 1.0005(3) 0.46984(7) 0.72231(14) 0.0330(4) Uani d . 1 1 . .
    C C10 1.2543(4) 0.51876(9) 0.87123(18) 0.0525(5) Uani d . 1 1 . .
    H H10A 1.4364 0.5102 0.8395 0.079 Uiso calc R 1 1 . .
    H H10B 1.2713 0.5202 0.9556 0.079 Uiso calc R 1 1 . .
    H H10C 1.1896 0.5546 0.8418 0.079 Uiso calc R 1 1 . .
    C C11 -0.1477(4) 0.23821(8) 0.55685(18) 0.0448(4) Uani d . 1 1 . .
    H H11A -0.2117 0.2543 0.4833 0.067 Uiso calc R 1 1 . .
    H H11B -0.3074 0.2329 0.6065 0.067 Uiso calc R 1 1 . .
    H H11C -0.0590 0.2025 0.5428 0.067 Uiso calc R 1 1 . .
    C C12 0.3991(4) 0.39784(8) 0.40625(15) 0.0421(4) Uani d . 1 1 . .
    H H12A 0.4415 0.4358 0.3801 0.051 Uiso calc R 1 1 . .
    H H12B 0.1945 0.3926 0.3994 0.051 Uiso calc R 1 1 . .
    C C13 0.5409(5) 0.35647(9) 0.32742(18) 0.0560(6) Uani d . 1 1 . .
    H H19A 0.4711 0.3616 0.2479 0.084 Uiso calc R 1 1 . .
    H H19B 0.4995 0.3188 0.3527 0.084 Uiso calc R 1 1 . .
    H H19C 0.7430 0.3625 0.3311 0.084 Uiso calc R 1 1 . .
    N N1 0.1777(3) 0.31671(6) 0.55030(12) 0.0346(3) Uani d . 1 1 . .
    N N2 0.4905(3) 0.39199(6) 0.53125(12) 0.0331(3) Uani d . 1 1 . .
    O O1 0.7306(3) 0.38354(6) 0.88110(11) 0.0449(4) Uani d . 1 1 . .
    O O2 1.1179(3) 0.49770(6) 0.64973(12) 0.0529(4) Uani d . 1 1 . .
    O O3 1.0520(3) 0.47558(6) 0.83641(11) 0.0483(4) Uani d . 1 1 . .
    O O4 0.2506(4) 0.38795(8) 0.03949(15) 0.0678(5) Uani d . 1 1 . .
    H H4B 0.099(7) 0.3912(13) -0.025(3) 0.102 Uiso d . 1 1 . .
    H H4A 0.394(7) 0.3865(14) -0.003(3) 0.102 Uiso d . 1 1 . .
loop_
    _atom_site_aniso_label
    _atom_site_aniso_U_11
    _atom_site_aniso_U_22
    _atom_site_aniso_U_33
    _atom_site_aniso_U_12
    _atom_site_aniso_U_13
    _atom_site_aniso_U_23
    C1 0.0303(8) 0.0350(9) 0.0306(8) 0.0031(6) -0.0017(6) 0.0001(7)
    C2 0.0285(8) 0.0320(8) 0.0322(8) 0.0010(6) -0.0005(6) -0.0023(7)
    C3 0.0334(8) 0.0311(8) 0.0339(9) -0.0009(6) 0.0000(6) 0.0004(7)
    C4 0.0294(8) 0.0304(8) 0.0321(8) 0.0033(6) -0.0007(6) -0.0006(6)
    C5 0.0301(8) 0.0305(8) 0.0324(8) 0.0020(6) 0.0002(6) 0.0006(7)
    C6 0.0403(9) 0.0399(10) 0.0341(9) -0.0007(7) 0.0005(7) 0.0025(7)
    C7 0.0406(9) 0.0368(9) 0.0421(10) -0.0045(7) 0.0036(7) 0.0030(8)
    C8 0.0291(8) 0.0325(8) 0.0433(9) 0.0011(6) 0.0029(7) -0.0062(7)
    C9 0.0301(8) 0.0349(9) 0.0338(9) 0.0015(7) -0.0019(6) -0.0006(7)
    C10 0.0581(12) 0.0563(12) 0.0427(11) -0.0220(10) -0.0066(9) -0.0083(9)
    C11 0.0428(10) 0.0412(10) 0.0505(11) -0.0069(8) 0.0010(8) -0.0079(8)
    C12 0.0480(10) 0.0434(10) 0.0342(9) -0.0084(8) -0.0126(8) 0.0078(8)
    C13 0.0709(14) 0.0609(13) 0.0361(10) -0.0118(11) -0.0036(9) -0.0068(9)
    N1 0.0317(7) 0.0341(7) 0.0377(8) -0.0003(6) -0.0017(6) -0.0028(6)
    N2 0.0348(7) 0.0347(8) 0.0296(7) -0.0011(6) -0.0041(5) 0.0011(6)
    O1 0.0472(7) 0.0558(8) 0.0313(7) -0.0130(6) -0.0069(5) 0.0055(6)
    O2 0.0583(8) 0.0615(9) 0.0388(7) -0.0266(7) -0.0020(6) 0.0047(6)
    O3 0.0571(8) 0.0544(8) 0.0331(7) -0.0227(6) -0.0046(6) -0.0034(6)
    O4 0.0642(10) 0.0912(13) 0.0477(9) -0.0087(9) -0.0003(8) 0.0004(8)
_geom_special_details
;
All s.u.'s (except the s.u. in the dihedral angle between two l.s. planes) are
estimated using the full covariance matrix. The cell s.u.'s are taken into
account individually in the estimation of s.u.'s in distances, angles and
torsion angles; correlations between s.u.'s in cell parameters are only used
when they are defined by crystal symmetry. An approximate (isotropic)
treatment of cell s.u.'s is used for estimating s.u.'s involving l.s. planes.
;
loop_
    _geom_bond_atom_site_label_1
    _geom_bond_atom_site_label_2
    _geom_bond_site_symmetry_2
    _geom_bond_distance
    _geom_bond_publ_flag
    C1 O1 . 1.237(2) ?
    C1 C2 . 1.445(2) ?
    C1 C5 . 1.472(2) ?
    C2 C3 . 1.373(2) ?
    C2 C9 . 1.478(2) ?
    C3 N2 . 1.340(2) ?
    C3 H3 . 0.9300 ?
    C4 N1 . 1.344(2) ?
    C4 N2 . 1.395(2) ?
    C4 C5 . 1.395(2) ?
    C5 C6 . 1.395(2) ?
    C6 C7 . 1.366(2) ?
    C6 H6 . 0.9300 ?
    C7 C8 . 1.397(2) ?
    C7 H7 . 0.9300 ?
    C8 N1 . 1.328(2) ?
    C8 C11 . 1.497(2) ?
    C9 O2 . 1.203(2) ?
    C9 O3 . 1.319(2) ?
    C10 O3 . 1.445(2) ?
    C10 H10A . 0.9600 ?
    C10 H10B . 0.9600 ?
    C10 H10C . 0.9600 ?
    C11 H11A . 0.9600 ?
    C11 H11B . 0.9600 ?
    C11 H11C . 0.9600 ?
    C12 N2 . 1.479(2) ?
    C12 C13 . 1.498(3) ?
    C12 H12A . 0.9700 ?
    C12 H12B . 0.9700 ?
    C13 H19A . 0.9600 ?
    C13 H19B . 0.9600 ?
    C13 H19C . 0.9600 ?
    O4 H4B . 1.01(4) ?
    O4 H4A . 0.84(3) ?
loop_
    _geom_angle_atom_site_label_1
    _geom_angle_atom_site_label_2
    _geom_angle_atom_site_label_3
    _geom_angle_site_symmetry_1
    _geom_angle_site_symmetry_3
    _geom_angle
    _geom_angle_publ_flag
    O1 C1 C2 . . 125.82(15) ?
    O1 C1 C5 . . 120.43(15) ?
    C2 C1 C5 . . 113.75(14) ?
    C3 C2 C1 . . 119.95(14) ?
    C3 C2 C9 . . 114.64(14) ?
    C1 C2 C9 . . 125.38(14) ?
    N2 C3 C2 . . 125.18(15) ?
    N2 C3 H3 . . 117.4 ?
    C2 C3 H3 . . 117.4 ?
    N1 C4 N2 . . 116.27(14) ?
    N1 C4 C5 . . 124.62(15) ?
    N2 C4 C5 . . 119.10(14) ?
    C6 C5 C4 . . 116.23(15) ?
    C6 C5 C1 . . 121.03(15) ?
    C4 C5 C1 . . 122.75(14) ?
    C7 C6 C5 . . 119.97(16) ?
    C7 C6 H6 . . 120.0 ?
    C5 C6 H6 . . 120.0 ?
    C6 C7 C8 . . 119.43(16) ?
    C6 C7 H7 . . 120.3 ?
    C8 C7 H7 . . 120.3 ?
    N1 C8 C7 . . 122.34(15) ?
    N1 C8 C11 . . 117.19(16) ?
    C7 C8 C11 . . 120.48(16) ?
    O2 C9 O3 . . 122.85(15) ?
    O2 C9 C2 . . 123.56(15) ?
    O3 C9 C2 . . 113.58(14) ?
    O3 C10 H10A . . 109.5 ?
    O3 C10 H10B . . 109.5 ?
    H10A C10 H10B . . 109.5 ?
    O3 C10 H10C . . 109.5 ?
    H10A C10 H10C . . 109.5 ?
    H10B C10 H10C . . 109.5 ?
    C8 C11 H11A . . 109.5 ?
    C8 C11 H11B . . 109.5 ?
    H11A C11 H11B . . 109.5 ?
    C8 C11 H11C . . 109.5 ?
    H11A C11 H11C . . 109.5 ?
    H11B C11 H11C . . 109.5 ?
    N2 C12 C13 . . 113.02(16) ?
    N2 C12 H12A . . 109.0 ?
    C13 C12 H12A . . 109.0 ?
    N2 C12 H12B . . 109.0 ?
    C13 C12 H12B . . 109.0 ?
    H12A C12 H12B . . 107.8 ?
    C12 C13 H19A . . 109.5 ?
    C12 C13 H19B . . 109.5 ?
    H19A C13 H19B . . 109.5 ?
    C12 C13 H19C . . 109.5 ?
    H19A C13 H19C . . 109.5 ?
    H19B C13 H19C . . 109.5 ?
    C8 N1 C4 . . 117.42(14) ?
    C3 N2 C4 . . 119.21(14) ?
    C3 N2 C12 . . 119.92(14) ?
    C4 N2 C12 . . 120.87(13) ?
    C9 O3 C10 . . 116.29(14) ?
    H4B O4 H4A . . 99(3) ?
loop_
    _geom_torsion_atom_site_label_1
    _geom_torsion_atom_site_label_2
    _geom_torsion_atom_site_label_3
    _geom_torsion_atom_site_label_4
    _geom_torsion_site_symmetry_1
    _geom_torsion_site_symmetry_2
    _geom_torsion_site_symmetry_3
    _geom_torsion_site_symmetry_4
    _geom_torsion
    _geom_torsion_publ_flag
    O1 C1 C2 C3 . . . . -178.42(16) ?
    C5 C1 C2 C3 . . . . 2.3(2) ?
    O1 C1 C2 C9 . . . . -0.5(3) ?
    C5 C1 C2 C9 . . . . -179.75(14) ?
    C1 C2 C3 N2 . . . . -0.6(2) ?
    C9 C2 C3 N2 . . . . -178.77(15) ?
    N1 C4 C5 C6 . . . . 0.4(2) ?
    N2 C4 C5 C6 . . . . -179.72(14) ?
    N1 C4 C5 C1 . . . . -179.66(14) ?
    N2 C4 C5 C1 . . . . 0.2(2) ?
    O1 C1 C5 C6 . . . . -1.5(2) ?
    C2 C1 C5 C6 . . . . 177.77(14) ?
    O1 C1 C5 C4 . . . . 178.56(15) ?
    C2 C1 C5 C4 . . . . -2.1(2) ?
    C4 C5 C6 C7 . . . . 0.0(2) ?
    C1 C5 C6 C7 . . . . -179.89(16) ?
    C5 C6 C7 C8 . . . . 0.0(3) ?
    C6 C7 C8 N1 . . . . -0.4(3) ?
    C6 C7 C8 C11 . . . . 179.24(16) ?
    C3 C2 C9 O2 . . . . -10.8(2) ?
    C1 C2 C9 O2 . . . . 171.14(17) ?
    C3 C2 C9 O3 . . . . 168.67(15) ?
    C1 C2 C9 O3 . . . . -9.3(2) ?
    C7 C8 N1 C4 . . . . 0.8(2) ?
    C11 C8 N1 C4 . . . . -178.85(14) ?
    N2 C4 N1 C8 . . . . 179.33(14) ?
    C5 C4 N1 C8 . . . . -0.8(2) ?
    C2 C3 N2 C4 . . . . -1.5(2) ?
    C2 C3 N2 C12 . . . . 177.86(16) ?
    N1 C4 N2 C3 . . . . -178.45(14) ?
    C5 C4 N2 C3 . . . . 1.7(2) ?
    N1 C4 N2 C12 . . . . 2.2(2) ?
    C5 C4 N2 C12 . . . . -177.68(15) ?
    C13 C12 N2 C3 . . . . 99.01(19) ?
    C13 C12 N2 C4 . . . . -81.6(2) ?
    O2 C9 O3 C10 . . . . 1.6(3) ?
    C2 C9 O3 C10 . . . . -177.90(15) ?
loop_
    _geom_hbond_atom_site_label_D
    _geom_hbond_atom_site_label_H
    _geom_hbond_atom_site_label_A
    _geom_hbond_site_symmetry_A
    _geom_hbond_distance_DH
    _geom_hbond_distance_HA
    _geom_hbond_distance_DA
    _geom_hbond_angle_DHA
    O4 H4B O1 1_454 1.01(4) 2.02(4) 2.994(2) 163(3)
    O4 H4A O1 1_554 0.84(3) 2.09(3) 2.928(2) 176(3)
    O4 H4B O3 1_454 1.01(4) 2.56(3) 3.224(2) 124(2)
    C3 H3 O2 3_766 0.93 2.40 3.293(2) 160.4
    C11 H11C O4 4_566 0.96 2.59 3.539(3) 168.4
_iucr_refine_instructions_details
;
TITL MZR1 in P2(1)/c
CELL 0.71073 4.6989 23.7246 11.3635 90.000 91.646 90.000
ZERR 4.0000 0.0001 0.0007 0.0003 0.000 0.001 0.000
LATT 1
SYMM -X, 0.5+Y, 0.5-Z
SFAC C H N O
UNIT 52 64 8 16
MERG 2
FMAP 2
GRID
PLAN 50
TEMP 23
SIZE 0.07 0.09 0.19
MPLA C1 C2 C3 N2 C4 C5
MPLA C4 C5 C6 C7 C8 N1
MPLA O2 C9 O3 C10
MPLA C1 C2 C3 N2 C4 C5
MPLA C1 C2 C3 N2 C4 C5 C6 C7 C8 N1 O1 O2 O3 C10 C11 C12
BOND   $H
CONF
EQIV $1 -1+X, Y, -1+Z
HTAB O4 O1_$1
EQIV $2 X, Y, -1+Z
HTAB O4 O1_$2
EQIV $3 -1+X, Y, -1+Z
HTAB O4 O3_$3
EQIV $4 2-X, 1-Y, 1-Z
HTAB C3 O2_$4
EQIV $5 X, 1/2-Y, 1/2+Z
HTAB C11 O4_$5
L.S. 20
ACTA 52
WGHT    0.088100    0.132700
FVAR       0.19789
C1    1    0.666407    0.386938    0.774988    11.00000    0.03035    0.03508 =
         0.03074    0.00000   -0.00164    0.00327
C2    1    0.784287    0.426444    0.692809    11.00000    0.02862    0.03208 =
         0.03221   -0.00230   -0.00051    0.00113
C3    1    0.689056    0.426651    0.577471    11.00000    0.03341    0.03111 =
         0.03398    0.00042    0.00006   -0.00091
AFIX  43
H3    2    0.768719    0.452951    0.527439    11.00000   -1.20000
AFIX   0
C4    1    0.370572    0.351023    0.602686    11.00000    0.02935    0.03050 =
         0.03235   -0.00061   -0.00061    0.00336
C5    1    0.455194    0.348219    0.721210    11.00000    0.03012    0.03051 =
         0.03246    0.00055    0.00022    0.00209
C6    1    0.328264    0.306181    0.787544    11.00000    0.04037    0.04001 =
         0.03410    0.00251    0.00043   -0.00065
AFIX  43
H6    2    0.376426    0.302305    0.867086    11.00000   -1.20000
AFIX   0
C7    1    0.133202    0.270705    0.735664    11.00000    0.04064    0.03681 =
         0.04220    0.00304    0.00368   -0.00450
AFIX  43
H7    2    0.048056    0.242597    0.779547    11.00000   -1.20000
AFIX   0
C8    1    0.062648    0.276991    0.616136    11.00000    0.02914    0.03253 =
         0.04336   -0.00623    0.00304    0.00119
C9    1    1.000534    0.469839    0.722325    11.00000    0.03031    0.03503 =
         0.03381   -0.00050   -0.00182    0.00157
C10   1    1.254251    0.518763    0.871235    11.00000    0.05823    0.05641 =
         0.04283   -0.00833   -0.00656   -0.02219
AFIX 137
H10A  2    1.436346    0.510203    0.839450    11.00000   -1.50000
H10B  2    1.271272    0.520164    0.955574    11.00000   -1.50000
H10C  2    1.189523    0.554610    0.841828    11.00000   -1.50000
AFIX   0
C11   1   -0.147697    0.238220    0.556839    11.00000    0.04287    0.04139 =
         0.05045   -0.00792    0.00105   -0.00672
AFIX 137
H11A  2   -0.211309    0.254313    0.483167    11.00000   -1.50000
H11B  2   -0.307656    0.233003    0.606388    11.00000   -1.50000
H11C  2   -0.059086    0.202469    0.542918    11.00000   -1.50000
AFIX   0
C12   1    0.399090    0.397823    0.406242    11.00000    0.04800    0.04354 =
         0.03424    0.00790   -0.01255   -0.00847
AFIX  23
H12A  2    0.441466    0.435738    0.380035    11.00000   -1.20000
H12B  2    0.194543    0.392606    0.399370    11.00000   -1.20000
AFIX   0
C13   1    0.540947    0.356460    0.327443    11.00000    0.07090    0.06089 =
         0.03628   -0.00676   -0.00367   -0.01173
AFIX 137
H19A  2    0.471230    0.361623    0.247936    11.00000   -1.50000
H19B  2    0.499470    0.318805    0.352695    11.00000   -1.50000
H19C  2    0.743064    0.362439    0.331193    11.00000   -1.50000
AFIX   0
N1    3    0.177724    0.316717    0.550295    11.00000    0.03167    0.03419 =
         0.03779   -0.00284   -0.00165   -0.00022
N2    3    0.490510    0.391986    0.531246    11.00000    0.03484    0.03472 =
         0.02962    0.00113   -0.00399   -0.00112
O1    4    0.730643    0.383532    0.881107    11.00000    0.04724    0.05590 =
         0.03140    0.00556   -0.00686   -0.01297
O2    4    1.117868    0.497701    0.649743    11.00000    0.05836    0.06158 =
         0.03880    0.00475   -0.00187   -0.02661
O3    4    1.051962    0.475584    0.836395    11.00000    0.05715    0.05451 =
         0.03323   -0.00345   -0.00469   -0.02272
O4    4    0.250506    0.387954    0.039507    11.00000    0.06436    0.09127 =
         0.04793    0.00041   -0.00021   -0.00877
H4B   2    0.097939    0.391062   -0.024972    11.00000   -1.50000
H4A   2    0.392548    0.386690   -0.003088    11.00000   -1.50000
HKLF 4
REM  MZR1 in P2(1)/c
REM R1 =  0.0472 for   2152 Fo > 4sig(Fo)  and  0.0763 for all   3128 data
REM    181 parameters refined using      0 restraints
END
;
data_global
_journal_date_recd_electronic     2012-01-29
_journal_date_accepted     2012-02-02
_journal_name_full     'Acta Crystallographica, Section E'
_journal_year     2012
_journal_volume     68
_journal_issue      3
_journal_page_first     o630
_journal_page_last     o631
_journal_paper_category     QO
_journal_paper_doi     10.1107/S1600536812004333
_journal_coeditor_code     SJ5191
_publ_contact_author_name     'Muhammad Zia-ur-Rehman'
_publ_contact_author_address
;
Applied Chemistry Research Centre,
Pakistan Council of Scientific & Industrial Research Laboratories Complex,
Lahore 54600, Pakistan
;
_publ_contact_author_email     'rehman_pcsir@hotmail.com'
_publ_contact_author_fax     '+924299230705'
_publ_contact_author_phone     '+923334571977'
_publ_section_title
;
Methyl 1-ethyl-7-methyl-4-oxo-1,4-dihydro-1,8-naphthyridine-3-carboxylate
monohydrate
;
loop_
    _publ_author_name
    _publ_author_footnote
    _publ_author_address
    'Yasmeen, Rehana' .
;
Department of Chemistry, Gomal University, Dera Ismail Khan, Pakistan
;
    'Zia-ur-Rehman, Muhammad' .
;
Applied Chemistry Research Centre,
Pakistan Council of Scientific and Industrial Research Laboratories Complex,
Lahore 54600, Pakistan
;
    'Khattak, Muhammad Azim' .
;
Department of Chemistry, Gomal University, Dera Ismail Khan, Pakistan
;
    'Arshad, Muhammad Nadeem' .
;
Department of Chemistry, University of Gujrat 50781, Gujrat, Pakistan
;
    'Khan, Islam Ullah' .
;
Materials Chemistry Laboratory, Department of Chemistry, GC University,
Lahore 54000, Pakistan
;
