# Supplementary material for: Methyl 1-ethyl-7-methyl-4-oxo-1,4-di­hydro-1,8-naphthyridine-3-carboxyl­ate monohydrate
Source: Acta Crystallogr Sect E Struct Rep Online. 2012 Feb 10;68(Pt 3):o630–1. doi: 10.1107/S1600536812004333 (PMC3295425; doi:10.1107/S1600536812004333)
Supplement: Supplementary file 2 [file e-68-0o630-Isup2.hkl]

#
# h,k,l, Fc-squared, Fo-squared, sigma(Fo-squared) and status flag
#
data_I
_shelx_title ' MZR1 in P2(1)/c'
_shelx_refln_list_code          4
_shelx_F_calc_maximum      162.46
_exptl_crystal_F_000       560.00
_reflns_d_resolution_high  0.7502
 
loop_
 _symmetry_equiv_pos_as_xyz
 'x, y, z'
 '-x, y+1/2, -z+1/2'
 '-x, -y, -z'
 'x, -y-1/2, z-1/2'
 
_cell_length_a     4.6989
_cell_length_b    23.7246
_cell_length_c    11.3635
_cell_angle_alpha  90.000
_cell_angle_beta   91.646
_cell_angle_gamma  90.000
 
_shelx_F_squared_multiplier     1.000
 
loop_
 _refln_index_h
 _refln_index_k
 _refln_index_l
 _refln_F_squared_calc
 _refln_F_squared_meas
 _refln_F_squared_sigma
 _refln_observed_status
   1   0   0       12.74        8.37      0.65 o
   2   0   0      385.91      415.79      4.94 o
   3   0   0        3.47        1.79      1.81 o
   4   0   0       39.10       28.06      3.31 o
   5   0   0       14.04       12.74      4.07 o
   6   0   0       38.27       36.58      8.44 o
   1   1   0      844.30      834.58      5.19 o
   2   1   0       11.68       12.34      0.78 o
   3   1   0      669.03      696.90      7.82 o
   4   1   0        9.15       11.02      1.97 o
   5   1   0        0.36        1.89      2.47 o
   6   1   0        6.65        9.50      4.33 o
   0   2   0      983.03       -0.26      0.26 o
   1   2   0      314.53      337.77      2.64 o
   2   2   0        3.80        3.39      0.58 o
   3   2   0      284.62      286.14      4.53 o
   4   2   0      300.20      309.47      6.37 o
   5   2   0        4.17        5.00      3.47 o
   6   2   0        2.31        1.79      5.37 o
   1   3   0     2238.34     2342.69     14.53 o
   2   3   0        0.75        0.62      0.58 o
   3   3   0      311.56      342.93      4.85 o
   4   3   0      198.50      204.54      5.41 o
   5   3   0        0.47        0.00      2.67 o
   6   3   0        0.08       -2.05      4.60 o
   0   4   0     1163.92     1133.96     12.39 o
   1   4   0    26392.72    25009.76    149.40 o
   2   4   0      548.95      602.16      5.28 o
   3   4   0        3.09        1.82      1.04 o
   4   4   0      143.36      132.84      4.35 o
   5   4   0        0.56       -1.88      5.50 o
   6   4   0        0.62        0.51      5.37 o
   1   5   0     2292.31     2336.21     17.52 o
   2   5   0      350.56      381.41      4.88 o
   3   5   0      193.91      183.09      3.57 o
   4   5   0      171.53      166.61      5.01 o
   5   5   0       12.40        5.12      3.81 o
   6   5   0        0.18        1.53      5.12 o
   0   6   0        2.38       -0.06      0.65 o
   1   6   0       36.10       34.11      1.25 o
   2   6   0      885.37      926.16      7.66 o
   3   6   0        2.99        3.24      1.17 o
   4   6   0        4.90        2.37      1.53 o
   5   6   0       20.17       19.44      2.71 o
   6   6   0        0.18       -3.07      5.12 o
   1   7   0      864.10      927.11      7.35 o
   2   7   0        8.48        7.43      0.82 o
   3   7   0        0.25        0.02      1.09 o
   4   7   0       37.88       46.48      2.42 o
   5   7   0       68.21       61.86      3.30 o
   6   7   0        0.25       -1.28      4.60 o
   0   8   0     8372.59     8046.52     82.53 o
   1   8   0        0.11        0.74      0.52 o
   2   8   0      168.15      218.50      2.86 o
   3   8   0       15.41       12.92      1.01 o
   4   8   0        3.63        2.95      1.24 o
   5   8   0       46.63       41.63      5.89 o
   6   8   0        6.06       11.51      6.65 o
   1   9   0      250.39      240.59      2.88 o
   2   9   0       11.57       13.07      1.02 o
   3   9   0      110.00      102.58      2.82 o
   4   9   0       35.44       37.84      2.42 o
   5   9   0       13.16        8.73      2.20 o
   6   9   0        1.60       -3.33      5.12 o
   0  10   0     1838.41     1875.15     21.33 o
   1  10   0        4.34        3.96      0.84 o
   2  10   0      351.78      373.73      4.60 o
   3  10   0       45.11       38.43      1.86 o
   4  10   0        5.92        7.72      1.63 o
   5  10   0       40.11       34.56      3.32 o
   1  11   0      363.14      351.19      6.65 o
   2  11   0      359.91      371.81      4.73 o
   3  11   0       15.92       24.83      1.87 o
   4  11   0        1.84       -0.24      1.35 o
   5  11   0        0.69        1.65      2.01 o
   0  12   0        8.49        5.64      1.78 o
   1  12   0       16.84       23.23      3.52 o
   2  12   0       16.44       16.98      1.30 o
   3  12   0      186.33      173.55      4.04 o
   4  12   0       76.44       75.26      3.46 o
   5  12   0        3.79        6.92      3.02 o
   1  13   0       63.83       67.41      2.34 o
   2  13   0       21.28       21.66      1.21 o
   3  13   0        4.95        6.14      1.35 o
   4  13   0       37.38       38.06      3.52 o
   5  13   0        0.32        1.59      2.23 o
   0  14   0      281.09      258.42      7.17 o
   1  14   0       11.13       11.33      1.54 o
   2  14   0       28.52       29.09      2.00 o
   3  14   0        0.47        2.18      1.38 o
   4  14   0       45.43       38.68      3.15 o
   5  14   0        6.58        4.39      2.31 o
   1  15   0        1.95        0.10      1.17 o
   2  15   0        2.37        0.49      0.81 o
   3  15   0      228.97      227.54      6.60 o
   4  15   0       53.14       47.17      3.50 o
   5  15   0        0.33        2.96      2.47 o
   0  16   0        0.01       -0.77      1.70 o
   1  16   0        1.27        2.40      1.38 o
   2  16   0      960.08      941.66     10.47 o
   3  16   0       46.12       41.78      2.69 o
   4  16   0        3.59        3.36      1.89 o
   5  16   0        9.94        8.08      3.08 o
   1  17   0      234.20      228.59      5.22 o
   2  17   0        0.00        0.65      1.39 o
   3  17   0        6.06        7.17      1.69 o
   4  17   0        5.01        5.39      2.14 o
   5  17   0       48.91       66.20      5.31 o
   0  18   0       35.18       40.07      3.93 o
   1  18   0       16.50       14.82      2.14 o
   2  18   0        1.73        2.82      1.69 o
   3  18   0       33.81       37.42      2.81 o
   4  18   0       12.31       12.71      2.43 o
   5  18   0       63.43       78.24      5.84 o
   1  19   0      228.59      239.39      5.68 o
   2  19   0      452.96      434.04      7.98 o
   3  19   0       47.16       42.06      2.89 o
   4  19   0       15.35       18.98      3.42 o
   5  19   0        3.91       -2.78      3.07 o
   0  20   0       44.25       47.77      5.63 o
   1  20   0      770.30      754.33     11.18 o
   2  20   0       85.00       84.61      4.10 o
   3  20   0       10.76       11.36      2.02 o
   4  20   0       58.12       67.21      6.28 o
   1  21   0        4.30       12.16      2.74 o
   2  21   0      161.89      156.81      4.99 o
   3  21   0        1.18        2.29      1.76 o
   4  21   0       39.66       48.92      4.77 o
   0  22   0      207.76      197.30      8.17 o
   1  22   0      134.73      142.75      8.88 o
   2  22   0       21.53       19.69      2.53 o
   3  22   0      100.36       94.64      5.76 o
   4  22   0       97.10      104.87      8.20 o
   1  23   0      361.26      360.03      6.69 o
   2  23   0        0.92       -0.47      1.73 o
   3  23   0        1.38        5.42      4.09 o
   4  23   0        2.34        6.90      3.26 o
   0  24   0      719.63      731.87     16.86 o
   1  24   0       32.05       34.84      2.65 o
   2  24   0       30.17       29.62      2.99 o
   3  24   0        0.98       -0.18      2.55 o
   4  24   0        0.17       -2.27      2.88 o
   1  25   0        3.95        5.86      2.04 o
   2  25   0        0.95        3.89      2.46 o
   3  25   0       76.25       68.17      5.47 o
   0  26   0      476.92      498.57     18.54 o
   1  26   0       12.99       11.96      3.15 o
   2  26   0       20.50       26.00      4.73 o
   3  26   0        0.37        1.20      2.81 o
   1  27   0        0.10       -0.57      3.24 o
   2  27   0        0.00        5.52      3.68 o
   3  27   0        0.17       -0.90      3.24 o
   0  28   0      107.87      114.70      8.29 o
   1  28   0       25.65       23.77      5.19 o
   2  28   0        2.16        7.71      4.04 o
   1  29   0       10.96       10.33      3.57 o
   2  29   0        7.65        3.02      7.55 o
   0  30   0       11.98        5.63      6.39 o
   1  30   0       26.37       25.28      4.41 o
   1  31   0       26.27       23.69      5.41 o
  -6   1   1        5.32        0.18      3.79 o
  -5   1   1        9.29        4.96      3.10 o
  -4   1   1       71.72       82.78      3.13 o
  -3   1   1      172.49      204.19      3.06 o
  -2   1   1     3095.26     3208.67     18.43 o
  -1   1   1     1015.39     1017.90      7.03 o
   1   1   1     1301.36     1211.35     10.54 o
   2   1   1       10.42       12.81      0.94 o
   3   1   1     1569.67     1605.60     14.14 o
   4   1   1       80.72       64.93      3.40 o
   5   1   1        4.90        3.24      2.34 o
   6   1   1       41.58       51.41      9.21 o
  -6   2   1        6.25        3.16      4.07 o
  -5   2   1        0.09       -3.12      3.12 o
  -4   2   1       60.64       66.81      3.15 o
  -3   2   1        3.02        0.82      0.99 o
  -2   2   1      191.05      200.85      2.35 o
  -1   2   1      111.89      161.25      1.61 o
   1   2   1      352.05      335.60      3.12 o
   2   2   1      512.32      466.59      4.33 o
   3   2   1      726.24      777.47      7.84 o
   4   2   1       27.91       29.12      2.51 o
   5   2   1       25.02       22.74      5.55 o
   6   2   1       41.93       40.16      8.70 o
  -6   3   1        0.22       -1.02      5.37 o
  -5   3   1        8.30        5.82      3.52 o
  -4   3   1      109.44      106.41      3.36 o
  -3   3   1        0.00       -0.88      0.88 o
  -2   3   1       12.35       10.21      0.86 o
  -1   3   1      735.19      726.94      4.94 o
   0   3   1     1696.97     1574.61     39.15 o
   1   3   1      187.11      172.91      2.23 o
   2   3   1     2205.05     2329.45     14.26 o
   3   3   1      232.10      243.64      4.18 o
   4   3   1       86.75       91.06      4.03 o
   5   3   1       36.73       36.75      5.41 o
   6   3   1        5.31       -0.77      5.37 o
  -6   4   1       11.31        4.35      5.37 o
  -5   4   1        1.01        0.77      1.51 o
  -4   4   1      146.63      148.16      3.87 o
  -3   4   1       10.30        8.33      1.25 o
  -2   4   1      710.24      697.90      5.88 o
  -1   4   1     4030.34     4174.97     27.78 o
   0   4   1        9.49        7.32      0.58 o
   1   4   1      204.25      227.80      2.48 o
   2   4   1      277.14      337.16      4.62 o
   3   4   1       17.44       17.83      1.35 o
   4   4   1       81.09       85.38      4.42 o
   5   4   1       19.77       17.39      4.61 o
   6   4   1        1.14       -3.07      5.12 o
  -6   5   1        3.42        0.00      4.86 o
  -5   5   1        0.49       -0.01      1.49 o
  -4   5   1       83.33       82.79      2.36 o
  -3   5   1        0.02       -0.21      0.73 o
  -2   5   1      535.22      546.88      4.78 o
  -1   5   1    24829.46    24286.21    169.91 o
   0   5   1        1.30       -0.42      0.42 o
   1   5   1     3646.80     3872.91     22.22 o
   2   5   1     1229.89     1292.35     11.73 o
   3   5   1       48.64       38.71      1.66 o
   4   5   1      149.61      149.38      5.72 o
   5   5   1        9.51        7.61      4.24 o
   6   5   1        4.78        2.05      5.37 o
  -6   6   1        0.53        1.53      5.63 o
  -5   6   1        7.22        6.25      1.92 o
  -4   6   1       17.71       20.68      1.60 o
  -3   6   1       38.21       40.24      1.69 o
  -2   6   1       30.84       50.41      1.52 o
  -1   6   1     1318.34     1345.33     10.30 o
   0   6   1     1984.16     1941.31     14.71 o
   1   6   1     2563.98     2669.27     14.94 o
   2   6   1     2574.87     2853.08     18.33 o
   3   6   1        7.63        7.19      1.05 o
   4   6   1       25.96       31.22      2.90 o
   5   6   1       15.77       10.53      7.16 o
   6   6   1        2.21        1.28      5.63 o
  -6   7   1        3.83        5.46      2.69 o
  -5   7   1       52.48       50.36      3.41 o
  -4   7   1      373.81      386.00      6.34 o
  -3   7   1       17.47       24.26      1.79 o
  -2   7   1       88.63       88.55      1.99 o
  -1   7   1      108.35      136.02      2.18 o
   0   7   1      301.44      275.54      3.26 o
   1   7   1      857.02      843.81      5.66 o
   2   7   1      622.19      714.33      5.43 o
   3   7   1      209.26      230.97      2.75 o
   4   7   1        3.94        2.79      1.62 o
   5   7   1       16.13       14.94      2.57 o
   6   7   1        1.38       -4.35      4.86 o
  -6   8   1        0.23       -2.03      2.47 o
  -5   8   1      139.21      138.09      6.69 o
  -4   8   1       22.62       22.29      1.99 o
  -3   8   1      514.15      501.85      5.90 o
  -2   8   1     1544.84     1682.70     13.12 o
  -1   8   1        4.85        2.88      0.71 o
   0   8   1       16.32       20.55      2.31 o
   1   8   1      482.50      423.71      3.83 o
   2   8   1      327.97      348.58      3.58 o
   3   8   1      132.62      149.44      2.58 o
   4   8   1        5.80        5.94      1.57 o
   5   8   1       19.59       17.12      7.06 o
   6   8   1        3.79        1.79      5.63 o
  -6   9   1        1.04       -2.81      5.12 o
  -5   9   1        8.57        6.95      2.28 o
  -4   9   1        1.67        1.67      1.42 o
  -3   9   1        1.06        1.37      0.99 o
  -2   9   1     6651.97     6851.36     46.35 o
  -1   9   1       11.14       14.45      1.00 o
   0   9   1     1132.09     1086.30      9.38 o
   1   9   1        2.35        3.22      0.58 o
   2   9   1       33.05       31.77      1.39 o
   3   9   1      250.88      238.20      3.22 o
   4   9   1       36.06       35.28      2.21 o
   5   9   1       10.14        5.20      6.41 o
  -5  10   1       11.94        8.63      3.42 o
  -4  10   1       76.48       79.45      4.49 o
  -3  10   1      214.70      205.99      3.84 o
  -2  10   1      989.47     1003.89      8.95 o
  -1  10   1      174.04      173.43      3.07 o
   0  10   1      442.87      448.10      5.01 o
   1  10   1     2754.32     2894.70     20.31 o
   2  10   1      320.01      371.04      4.85 o
   3  10   1       79.41       79.21      2.33 o
   4  10   1       15.74       13.83      1.56 o
   5  10   1        0.19        0.43      2.06 o
  -5  11   1        3.83        2.46      2.50 o
  -4  11   1        0.25        0.71      1.45 o
  -3  11   1      603.27      620.14      7.33 o
  -2  11   1       79.17       85.23      3.16 o
  -1  11   1        0.24       -0.32      0.78 o
   0  11   1      452.98      465.83      6.43 o
   1  11   1      183.25      237.31      3.49 o
   2  11   1       92.52       83.97      2.58 o
   3  11   1       30.81       36.96      2.05 o
   4  11   1       45.57       47.08      2.78 o
   5  11   1        8.96       16.98      2.74 o
  -5  12   1        0.97        2.41      2.63 o
  -4  12   1      120.70      110.81      6.32 o
  -3  12   1      501.58      503.09      6.61 o
  -2  12   1      191.51      200.21      5.00 o
  -1  12   1        8.49        8.92      1.58 o
   0  12   1       68.97       51.13      2.66 o
   1  12   1      341.94      362.14      4.89 o
   2  12   1        0.14        1.97      1.27 o
   3  12   1        1.33        0.42      0.85 o
   4  12   1       15.48       12.91      1.92 o
   5  12   1        3.38        2.80      2.14 o
  -5  13   1       10.94       10.64      2.79 o
  -4  13   1        0.49        1.45      1.72 o
  -3  13   1      987.09      962.72     11.07 o
  -2  13   1      260.25      283.22      6.12 o
  -1  13   1      464.81      448.15      9.64 o
   0  13   1     1008.90     1043.34     13.99 o
   1  13   1      213.60      194.92      3.57 o
   2  13   1      203.69      206.25      4.08 o
   3  13   1        7.15        7.87      1.14 o
   4  13   1        0.07       -1.35      1.35 o
   5  13   1       10.98       10.54      2.73 o
  -5  14   1       14.69       20.57      4.07 o
  -4  14   1        0.12       -0.03      1.61 o
  -3  14   1      109.97      128.29      3.95 o
  -2  14   1      528.43      511.49      6.89 o
  -1  14   1       46.81       52.59      2.64 o
   0  14   1       58.64       80.80      4.50 o
   1  14   1      772.70      760.10      9.51 o
   2  14   1      370.71      383.10      5.49 o
   3  14   1        4.84        2.52      1.28 o
   4  14   1        0.49        0.30      1.66 o
   5  14   1        0.03        1.54      2.16 o
  -5  15   1       22.06       23.79      4.28 o
  -4  15   1        0.09       -0.23      2.10 o
  -3  15   1        0.07        1.70      1.46 o
  -2  15   1      752.45      765.80     15.21 o
  -1  15   1       92.39      105.66      3.42 o
   0  15   1       87.07       81.44      3.19 o
   1  15   1      237.02      246.17      4.38 o
   2  15   1        3.61        4.20      0.94 o
   3  15   1        8.37        8.97      1.50 o
   4  15   1       31.95       27.38      3.22 o
   5  15   1        2.52        5.41      2.61 o
  -5  16   1       27.89       29.95      3.95 o
  -4  16   1        2.16        0.29      1.84 o
  -3  16   1       36.19       33.51      2.52 o
  -2  16   1        4.87        5.01      1.68 o
  -1  16   1      179.85      164.47      4.28 o
   0  16   1        6.48        7.03      1.56 o
   1  16   1       54.51       64.67      3.58 o
   2  16   1        0.50       -0.02      0.65 o
   3  16   1        7.81        7.05      1.44 o
   4  16   1        0.53        0.80      2.04 o
   5  16   1       33.28       43.48      4.40 o
  -5  17   1       26.46       32.79      4.47 o
  -4  17   1        1.39        2.42      1.95 o
  -3  17   1       50.22       45.83      2.85 o
  -2  17   1      726.05      695.57      8.37 o
  -1  17   1        0.06       -1.27      1.27 o
   0  17   1       15.61       14.51      1.96 o
   1  17   1      355.92      351.31      5.63 o
   2  17   1      114.67      104.41      3.42 o
   3  17   1       58.37       48.50      2.66 o
   4  17   1       11.05        9.59      2.82 o
   5  17   1        9.65        8.68      3.55 o
  -5  18   1        7.31       13.04      3.38 o
  -4  18   1       16.46       20.37      3.40 o
  -3  18   1        6.42        4.05      1.75 o
  -2  18   1      646.10      659.95      8.27 o
  -1  18   1       13.39       18.83      2.13 o
   0  18   1       71.04       66.94      3.46 o
   1  18   1      164.37      164.86      4.11 o
   2  18   1       43.17       42.50      2.37 o
   3  18   1       35.32       35.28      3.06 o
   4  18   1       33.82       28.32      3.60 o
   5  18   1        1.04       -0.34      2.66 o
  -5  19   1        0.90       -2.05      5.12 o
  -4  19   1       37.15       33.46      4.10 o
  -3  19   1       15.07       14.60      2.13 o
  -2  19   1      122.36      121.98      4.46 o
  -1  19   1       78.80       72.75      5.25 o
   0  19   1       71.53       57.81      3.32 o
   1  19   1        0.68        0.36      1.25 o
   2  19   1      210.83      204.76      4.58 o
   3  19   1       10.89        5.44      2.00 o
   4  19   1        0.96        0.29      2.40 o
  -4  20   1        9.31       11.72      3.21 o
  -3  20   1        2.05        2.30      1.62 o
  -2  20   1       44.22       51.08      3.93 o
  -1  20   1       12.41       10.95      2.12 o
   0  20   1       13.19       13.38      2.15 o
   1  20   1       69.05       71.90      3.11 o
   2  20   1       55.92       49.18      2.86 o
   3  20   1        0.05       -1.67      1.67 o
   4  20   1       14.63       20.03      3.41 o
  -4  21   1        2.25        1.75      2.67 o
  -3  21   1        5.07        4.93      2.10 o
  -2  21   1       25.25       23.05      2.61 o
  -1  21   1      246.16      264.30      6.34 o
   0  21   1       73.07       69.39      3.85 o
   1  21   1      343.56      327.82      6.45 o
   2  21   1       15.77       12.46      2.09 o
   3  21   1        2.96        7.81      2.95 o
   4  21   1        1.45        1.84      2.79 o
  -4  22   1        3.36        8.21      3.55 o
  -3  22   1       15.80       12.75      3.12 o
  -2  22   1        6.51        2.49      1.80 o
  -1  22   1      342.23      352.59      7.54 o
   0  22   1       19.04       22.32      2.63 o
   1  22   1        1.21        4.06      1.91 o
   2  22   1       12.67       13.45      2.08 o
   3  22   1        1.42        2.84      2.04 o
   4  22   1       35.46       56.84      5.17 o
  -4  23   1        4.02        2.69      2.87 o
  -3  23   1        3.43        3.56      2.83 o
  -2  23   1        3.97        6.35      2.60 o
  -1  23   1      167.18      168.43      6.57 o
   0  23   1       10.84       13.31      2.34 o
   1  23   1      209.94      203.62      4.92 o
   2  23   1       85.32       73.96      3.70 o
   3  23   1        6.41        5.61      2.27 o
   4  23   1       13.67       21.95      3.81 o
  -4  24   1       30.10       36.56      5.42 o
  -3  24   1       36.83       36.65      4.35 o
  -2  24   1        0.34        0.03      1.89 o
  -1  24   1        2.85        4.82      2.00 o
   0  24   1      331.42      349.94     10.82 o
   1  24   1      120.22      119.05      4.08 o
   2  24   1        8.70        4.96      1.90 o
   3  24   1       60.12       54.22      5.73 o
   4  24   1        0.82       -0.64      3.24 o
  -3  25   1       36.58       43.91      4.71 o
  -2  25   1        4.16        8.04      2.76 o
  -1  25   1       13.09       13.48      2.52 o
   0  25   1       70.80       73.28      4.43 o
   1  25   1       30.60       38.30      5.23 o
   2  25   1        0.67        0.02      2.12 o
   3  25   1        0.50       -0.79      2.51 o
  -3  26   1        0.10        0.80      2.77 o
  -2  26   1       19.35       23.42      3.54 o
  -1  26   1       28.25       30.31      3.90 o
   0  26   1      112.35      110.07      7.37 o
   1  26   1       44.24       45.01      4.51 o
   2  26   1        0.84        1.65      4.55 o
   3  26   1       41.29       48.30      4.95 o
  -3  27   1       26.13       27.66      5.06 o
  -2  27   1        9.92        9.49      4.02 o
  -1  27   1        7.97       11.65      3.20 o
   0  27   1      267.02      272.94      7.89 o
   1  27   1       12.59       10.49      3.20 o
   2  27   1        0.30       -2.48      4.56 o
   3  27   1      108.36      129.28      8.59 o
  -2  28   1       20.51       30.71     15.09 o
  -1  28   1       53.46       66.74      6.70 o
   0  28   1      129.98      140.81      7.27 o
   1  28   1       10.65       13.81      3.59 o
   2  28   1        6.24        9.98      3.36 o
  -2  29   1        1.93       -2.36      3.26 o
  -1  29   1       90.11       89.64      6.45 o
   0  29   1        9.08       15.80      3.03 o
   1  29   1        0.50        2.51      3.03 o
   2  29   1        5.63        9.96      3.98 o
  -1  30   1        3.78        2.93      3.20 o
   0  30   1       10.80        5.09      4.61 o
   1  30   1       17.16       18.98      4.02 o
  -1  31   1       55.24       51.59      6.69 o
   0  31   1        1.06        1.75      4.43 o
   1  31   1        0.07        3.83      3.38 o
  -6   0   2        2.91        1.53      5.63 o
  -5   0   2        0.08       -4.09      4.35 o
  -4   0   2        0.88       -0.87      1.22 o
  -3   0   2      116.66      105.16      4.65 o
  -2   0   2      381.78      399.35      6.89 o
  -1   0   2       54.13       33.56      1.88 o
   0   0   2      662.18      650.62      8.20 o
   1   0   2      771.82      861.70     17.39 o
   2   0   2     1610.43     1584.62     18.61 o
   3   0   2      558.95      624.33     10.40 o
   4   0   2        6.86        7.06      2.13 o
   5   0   2        3.79        4.87      3.75 o
  -6   1   2       22.34       25.26      5.51 o
  -5   1   2        0.34       -1.79      3.26 o
  -4   1   2        0.34       -0.92      0.92 o
  -3   1   2        3.18        3.47      0.84 o
  -2   1   2       78.78       77.03      1.84 o
  -1   1   2      986.02      960.63      7.09 o
   0   1   2     1316.17     1320.00      8.23 o
   1   1   2     1580.82     1600.97     17.03 o
   2   1   2       98.57       90.01      2.47 o
   3   1   2      424.48      453.98      6.02 o
   4   1   2       53.80       63.63      2.70 o
   5   1   2       12.87       20.65      3.82 o
  -6   2   2       39.32       47.27      6.68 o
  -5   2   2      278.16      280.20      6.66 o
  -4   2   2       50.84       55.41      2.73 o
  -3   2   2        0.90       -0.08      0.79 o
  -2   2   2        5.42        4.72      0.63 o
  -1   2   2     6491.14     6340.50     64.00 o
   0   2   2      440.99      451.44      3.21 o
   1   2   2      647.32      668.43      7.70 o
   2   2   2      143.21      141.08      3.19 o
   3   2   2        1.97        1.14      0.96 o
   4   2   2        0.09       -1.21      1.21 o
   5   2   2        0.00       -3.12      3.12 o
   6   2   2       11.33        0.77      6.14 o
  -6   3   2        8.67        7.81      4.59 o
  -5   3   2       25.32       28.28      3.03 o
  -4   3   2      113.81       99.97      2.97 o
  -3   3   2        0.29        0.38      0.61 o
  -2   3   2      383.82      376.26      3.70 o
  -1   3   2     7050.96     7108.87     46.15 o
   0   3   2      902.82      890.02      5.73 o
   1   3   2     1521.60     1613.80      9.92 o
   2   3   2      128.81      145.22      3.30 o
   3   3   2        3.87        1.57      1.06 o
   4   3   2       12.56       11.92      1.89 o
   5   3   2        8.27       -0.15      3.68 o
   6   3   2       12.67        6.91      5.88 o
  -6   4   2        0.26        1.64      3.33 o
  -5   4   2        7.61       10.50      2.01 o
  -4   4   2       33.19       33.72      1.85 o
  -3   4   2      241.19      244.18      4.74 o
  -2   4   2      269.82      302.60      3.28 o
  -1   4   2     5723.43     5862.42     35.20 o
   0   4   2     2219.16     2176.74     13.63 o
   1   4   2      388.80      397.80      2.97 o
   2   4   2     1063.38     1142.26     10.71 o
   3   4   2      369.35      340.69      5.20 o
   4   4   2       26.00       22.19      2.12 o
   5   4   2        9.19        4.69      4.16 o
   6   4   2        2.72       -2.30      4.86 o
  -6   5   2        1.05       -0.38      2.43 o
  -5   5   2      118.08      124.25      4.42 o
  -4   5   2      126.96      128.56      2.88 o
  -3   5   2        0.23       -0.47      0.77 o
  -2   5   2       38.33       37.04      1.30 o
  -1   5   2     2131.78     2132.84     13.48 o
   0   5   2     2191.88     2095.00     12.90 o
   1   5   2     1184.25     1144.32      6.89 o
   2   5   2     1208.43     1349.57     13.62 o
   3   5   2       47.21       43.33      3.28 o
   4   5   2       11.85       11.13      2.03 o
   5   5   2       24.09       23.60      4.91 o
   6   5   2        0.13        1.28      5.63 o
  -6   6   2        0.41        1.15      2.63 o
  -5   6   2        4.62        3.70      3.16 o
  -4   6   2      338.80      344.45      5.88 o
  -3   6   2       65.76       57.62      1.98 o
  -2   6   2      493.98      566.22      5.47 o
  -1   6   2     3074.63     3246.87     21.61 o
   0   6   2     2591.85     2553.80     16.93 o
   1   6   2       64.48       56.65      1.13 o
   2   6   2      614.98      696.63      6.01 o
   3   6   2      224.81      232.10      3.96 o
   4   6   2       26.10       26.06      2.84 o
   5   6   2      169.93      178.61     17.14 o
   6   6   2        0.76       -3.84      4.86 o
  -6   7   2        0.01       -2.20      2.51 o
  -5   7   2      107.40      110.13      4.88 o
  -4   7   2      101.38       97.63      6.32 o
  -3   7   2        2.66        0.38      0.90 o
  -2   7   2     3127.61     3184.05     24.34 o
  -1   7   2        0.33        0.94      0.53 o
   0   7   2      317.92      274.53      3.15 o
   1   7   2     1213.45     1225.85      6.77 o
   2   7   2       21.85       21.45      1.34 o
   3   7   2        7.07        5.37      0.74 o
   4   7   2       69.52       64.80      4.08 o
   5   7   2        0.50       -1.78      3.68 o
   6   7   2        0.00        1.53      5.12 o
  -6   8   2       13.36       18.09      3.58 o
  -5   8   2        4.35        3.04      2.96 o
  -4   8   2      216.51      206.00      7.13 o
  -3   8   2       29.71       27.27      1.77 o
  -2   8   2      275.30      253.58      3.58 o
  -1   8   2      631.34      684.93      5.93 o
   0   8   2        2.13        2.38      0.51 o
   1   8   2     2955.20     3253.06     17.13 o
   2   8   2        0.00        0.20      0.62 o
   3   8   2        2.83        3.74      0.91 o
   4   8   2        2.07        4.60      1.20 o
   5   8   2        1.39       -1.29      1.60 o
  -5   9   2       26.36       25.35      3.10 o
  -4   9   2      408.86      417.32     10.60 o
  -3   9   2       63.26       63.16      2.38 o
  -2   9   2      578.47      604.99      6.19 o
  -1   9   2        7.86        7.32      0.75 o
   0   9   2        7.25        9.76      0.67 o
   1   9   2      987.17     1102.32      7.46 o
   2   9   2      944.06      963.41      7.55 o
   3   9   2        0.43        1.23      0.85 o
   4   9   2       22.25       17.71      1.76 o
   5   9   2        0.00       -0.63      4.19 o
  -5  10   2        1.60       -1.91      1.91 o
  -4  10   2      204.87      204.32      4.98 o
  -3  10   2      616.54      639.24      7.05 o
  -2  10   2     2680.83     2766.14     20.15 o
  -1  10   2       36.54       51.15      1.52 o
   0  10   2      704.23      722.96      6.75 o
   1  10   2      586.46      626.82      5.59 o
   2  10   2      220.06      239.53      5.11 o
   3  10   2       80.34       90.11      3.14 o
   4  10   2       74.06       61.53      2.54 o
   5  10   2        3.74        1.89      1.78 o
  -5  11   2        0.18       -1.44      1.96 o
  -4  11   2       49.26       52.27      3.05 o
  -3  11   2      218.52      232.31      4.34 o
  -2  11   2      290.67      305.62      4.62 o
  -1  11   2      180.66      153.28      2.99 o
   0  11   2     1434.15     1482.52     18.19 o
   1  11   2      353.18      378.97      5.08 o
   2  11   2        1.62        1.22      0.89 o
   3  11   2      166.42      169.61      4.35 o
   4  11   2       17.11       15.44      1.75 o
   5  11   2        0.18       -1.43      2.43 o
  -5  12   2       11.36        9.44      2.76 o
  -4  12   2       56.51       52.86      3.41 o
  -3  12   2      560.46      555.47      7.17 o
  -2  12   2       83.45       93.85      2.85 o
  -1  12   2       92.18       87.46      3.09 o
   0  12   2       22.31       31.27      1.53 o
   1  12   2      288.60      293.67      3.73 o
   2  12   2      133.57      146.00      3.55 o
   3  12   2        9.73        9.04      1.86 o
   4  12   2        4.01        0.51      1.83 o
   5  12   2        9.19       14.90      3.06 o
  -5  13   2        0.64       -1.91      2.14 o
  -4  13   2       38.44       35.75      2.99 o
  -3  13   2      142.33      157.43      4.12 o
  -2  13   2       62.33       59.41      1.93 o
  -1  13   2      138.05      153.53      4.22 o
   0  13   2        1.68        3.65      1.07 o
   1  13   2        6.88        5.39      1.28 o
   2  13   2      310.15      294.14      6.75 o
   3  13   2      246.57      243.40      5.68 o
   4  13   2       13.44       14.50      2.53 o
   5  13   2        1.85       -1.79      2.32 o
  -5  14   2        0.03       -1.34      2.25 o
  -4  14   2       17.06       18.40      2.51 o
  -3  14   2     2754.04     2695.88     25.03 o
  -2  14   2       65.18       58.96      2.23 o
  -1  14   2       84.48       87.22      5.43 o
   0  14   2      726.28      722.15      9.68 o
   1  14   2      230.34      234.02      4.73 o
   2  14   2       21.38       19.87      1.73 o
   3  14   2        8.49        7.16      1.83 o
   4  14   2       14.47       15.48      4.43 o
   5  14   2        2.50        4.04      2.74 o
  -5  15   2        2.68        1.06      2.44 o
  -4  15   2        5.04        5.38      2.14 o
  -3  15   2      156.46      159.50      4.47 o
  -2  15   2      188.69      172.24      3.54 o
  -1  15   2       11.50       14.02      1.75 o
   0  15   2      550.73      565.60      9.54 o
   1  15   2      434.96      457.97      6.84 o
   2  15   2      199.63      204.18      4.61 o
   3  15   2       66.15       66.27      3.59 o
   4  15   2        0.14       -1.42      1.86 o
   5  15   2        5.63        5.55      3.58 o
  -5  16   2        5.66       10.72      3.19 o
  -4  16   2        3.50        2.77      1.97 o
  -3  16   2       73.78       71.68      3.91 o
  -2  16   2      324.04      325.06      6.06 o
  -1  16   2      250.08      233.82      5.19 o
   0  16   2      170.50      163.99      6.14 o
   1  16   2       13.13       12.34      1.56 o
   2  16   2       25.69       28.60      1.80 o
   3  16   2        8.61        8.93      1.98 o
   4  16   2       40.55       45.38      6.49 o
   5  16   2        3.75        2.72      6.78 o
  -5  17   2        0.11        1.00      2.74 o
  -4  17   2       39.82       32.66      3.87 o
  -3  17   2        4.48        3.99      1.75 o
  -2  17   2      877.92      885.63     10.24 o
  -1  17   2        1.65        2.39      1.45 o
   0  17   2       26.10       26.25      2.61 o
   1  17   2      109.32      104.96      3.37 o
   2  17   2       59.09       56.74      3.20 o
   3  17   2        8.93        3.95      1.50 o
   4  17   2      106.18       97.70      5.39 o
   5  17   2       17.33       16.03      4.61 o
  -5  18   2       19.06       20.91      3.72 o
  -4  18   2      399.35      374.88     10.17 o
  -3  18   2        0.63       -0.49      1.40 o
  -2  18   2      385.12      382.40      6.13 o
  -1  18   2      195.67      196.70      7.68 o
   0  18   2      197.78      204.05      4.13 o
   1  18   2      496.56      505.76     11.48 o
   2  18   2        0.01        1.18      0.85 o
   3  18   2        2.23        3.61      1.51 o
   4  18   2        0.88       -0.43      2.25 o
   5  18   2        4.57        7.64      3.04 o
  -4  19   2        0.21        3.88      2.61 o
  -3  19   2        0.36       -1.42      1.42 o
  -2  19   2       10.91       12.69      1.69 o
  -1  19   2       16.91       18.15      2.23 o
   0  19   2       76.80       72.92      2.81 o
   1  19   2       76.22       78.78      3.10 o
   2  19   2       30.02       31.67      2.70 o
   3  19   2       39.16       37.84      3.36 o
   4  19   2        0.04        6.48      6.65 o
  -4  20   2        1.82        5.61      2.71 o
  -3  20   2        0.02       -1.55      2.09 o
  -2  20   2        0.83       -0.44      1.87 o
  -1  20   2      253.49      235.42      5.89 o
   0  20   2       23.17       26.05      2.38 o
   1  20   2        2.41        1.21      1.27 o
   2  20   2       16.08       14.96      1.94 o
   3  20   2        0.96        0.82      1.81 o
   4  20   2        1.82        6.23      2.82 o
  -4  21   2       17.12       18.61      3.57 o
  -3  21   2       31.90       33.67      4.18 o
  -2  21   2        0.04        0.38      1.34 o
  -1  21   2       81.23       88.36      4.19 o
   0  21   2       26.58       22.46      2.61 o
   1  21   2       25.71       20.01      1.93 o
   2  21   2        6.78        2.31      2.07 o
   3  21   2        7.32        2.63      2.35 o
   4  21   2       17.44       24.48      3.84 o
  -4  22   2        2.12        1.10      2.70 o
  -3  22   2       60.47       62.05      5.87 o
  -2  22   2       73.65       75.90      4.54 o
  -1  22   2      103.86      106.29      6.09 o
   0  22   2       10.85       10.88      1.65 o
   1  22   2       12.25       14.63      1.85 o
   2  22   2      122.49      120.83      6.58 o
   3  22   2        0.08       -1.78      1.78 o
   4  22   2        0.03        6.99      2.97 o
  -4  23   2        4.36        1.52      2.91 o
  -3  23   2       13.06       14.15      3.26 o
  -2  23   2        0.06        0.24      1.74 o
  -1  23   2       54.37       56.02      3.68 o
   0  23   2       15.00       10.83      1.91 o
   1  23   2       17.59       18.62      2.06 o
   2  23   2       13.38       12.07      2.06 o
   3  23   2        1.33        3.45      2.15 o
   4  23   2        8.32       11.08      3.30 o
  -4  24   2        0.83        1.78      3.71 o
  -3  24   2        1.41        1.02      3.62 o
  -2  24   2        7.73        6.07      2.59 o
  -1  24   2        6.33        4.59      2.08 o
   0  24   2        1.49        0.68      1.97 o
   1  24   2        0.89        1.53      2.32 o
   2  24   2        1.43        4.37      2.21 o
   3  24   2       19.32       27.06      3.84 o
  -3  25   2       12.28       15.80      3.52 o
  -2  25   2        3.54        7.39      2.76 o
  -1  25   2        0.44        0.94      2.10 o
   0  25   2       49.04       49.09      3.79 o
   1  25   2        1.38        5.07      2.69 o
   2  25   2        0.02       -0.21      2.02 o
   3  25   2       17.65       21.33      3.75 o
  -3  26   2       14.41       11.62      3.52 o
  -2  26   2        0.04        0.30      3.21 o
  -1  26   2       29.40       35.38      4.14 o
   0  26   2       57.99       56.72      5.37 o
   1  26   2       10.21        9.01      3.66 o
   2  26   2        4.43        4.61      2.89 o
   3  26   2        7.31       12.75      3.42 o
  -3  27   2        0.28        1.23      3.42 o
  -2  27   2       11.65       12.48      4.36 o
  -1  27   2       18.00       24.82      3.84 o
   0  27   2        5.09        6.98      2.62 o
   1  27   2       25.43       27.25      4.13 o
   2  27   2        6.26        6.99      3.60 o
   3  27   2        8.79       17.39      4.43 o
  -2  28   2        0.49        1.04      4.22 o
  -1  28   2        2.77        4.28      2.96 o
   0  28   2       20.77       23.43      3.54 o
   1  28   2       18.51       30.75      5.05 o
   2  28   2        0.45        3.64      4.90 o
  -2  29   2        9.82        9.48      4.30 o
  -1  29   2       62.98       69.79      5.85 o
   0  29   2       38.20       53.00      5.25 o
   1  29   2       30.01       28.03      4.33 o
   2  29   2        1.54        2.81      4.60 o
  -1  30   2      131.85      131.75      9.46 o
   0  30   2        2.81        7.08      3.94 o
   1  30   2        0.15       -2.24      3.54 o
   0  31   2        0.23       -2.05      5.63 o
  -6   1   3       40.66       45.22      3.27 o
  -5   1   3       90.33       87.10      4.44 o
  -4   1   3        7.70        8.13      1.00 o
  -3   1   3      235.32      244.12      3.26 o
  -2   1   3      351.78      393.64      4.91 o
  -1   1   3      177.49      196.53      2.00 o
   0   1   3       56.58       58.85      1.86 o
   1   1   3        3.89        7.50      0.60 o
   2   1   3      322.91      319.31      7.68 o
   3   1   3       32.78       35.30      2.58 o
   4   1   3       45.03       47.20      3.00 o
   5   1   3        2.66       15.20      4.69 o
  -6   2   3        0.89        3.22      2.51 o
  -5   2   3        3.98        2.27      3.31 o
  -4   2   3       45.76       50.57      1.88 o
  -3   2   3       90.55       75.02      1.96 o
  -2   2   3      251.42      293.55      3.64 o
  -1   2   3      556.19      498.87      4.17 o
   0   2   3      140.30      144.34      1.72 o
   1   2   3      292.03      291.86      3.14 o
   2   2   3      110.97      132.21      3.66 o
   3   2   3       24.88       26.74      2.08 o
   4   2   3       22.90       23.96      2.32 o
   5   2   3       21.72       21.18      4.79 o
  -6   3   3      107.00      113.44      4.56 o
  -5   3   3       66.39       74.24      4.47 o
  -4   3   3       13.40       10.64      1.69 o
  -3   3   3        7.64        6.06      0.88 o
  -2   3   3      205.33      228.04      3.13 o
  -1   3   3        1.82        1.44      0.50 o
   0   3   3      233.78      192.08      2.06 o
   1   3   3      718.74      800.73      6.26 o
   2   3   3      432.66      436.74      6.93 o
   3   3   3      133.77      114.94      3.84 o
   4   3   3       37.86       40.70      2.80 o
   5   3   3       48.77       44.60      6.65 o
  -6   4   3        1.45       -1.90      3.28 o
  -5   4   3      314.19      340.71      7.64 o
  -4   4   3        5.53        1.74      1.24 o
  -3   4   3       51.79       53.75      1.58 o
  -2   4   3      118.61      133.45      2.92 o
  -1   4   3        0.21        2.76      0.54 o
   0   4   3      262.71      272.62      2.59 o
   1   4   3     1573.11     1580.75     10.80 o
   2   4   3      108.93      109.11      3.43 o
   3   4   3       94.38      105.19      3.08 o
   4   4   3        0.34       -0.48      1.53 o
   5   4   3       44.17       48.69     13.30 o
   6   4   3       13.83       50.64      9.46 o
  -6   5   3        0.63        1.88      2.93 o
  -5   5   3      177.19      176.46      8.63 o
  -4   5   3        6.63        7.05      1.50 o
  -3   5   3        0.48        1.56      0.88 o
  -2   5   3      159.77      179.27      2.53 o
  -1   5   3     1955.88     2069.42     13.39 o
   0   5   3       60.84       52.82      1.26 o
   1   5   3     1955.26     2095.84     12.00 o
   2   5   3      878.58     1033.70      9.26 o
   3   5   3      114.23      109.07      3.83 o
   4   5   3       24.62       27.20      2.94 o
   5   5   3        6.58        4.21      5.88 o
   6   5   3        4.81       22.21     15.86 o
  -6   6   3       10.07        5.54      3.58 o
  -5   6   3        0.54        0.49      1.89 o
  -4   6   3       74.40       67.71      2.86 o
  -3   6   3       22.36       21.93      1.49 o
  -2   6   3        1.39        4.21      0.76 o
  -1   6   3     1616.24     1692.08     11.35 o
   0   6   3      248.72      238.28      2.67 o
   1   6   3      955.24     1011.69      6.77 o
   2   6   3       29.88       25.10      0.95 o
   3   6   3       22.25       22.55      2.86 o
   4   6   3        0.02       -1.17      1.72 o
   5   6   3        1.19        2.00      4.02 o
  -6   7   3        9.11        8.89      3.21 o
  -5   7   3       60.49       57.74      4.14 o
  -4   7   3      239.33      247.19      4.98 o
  -3   7   3       26.55       27.96      1.62 o
  -2   7   3      666.23      708.52      5.61 o
  -1   7   3     1516.68     1666.75     12.26 o
   0   7   3      105.41      102.27      1.48 o
   1   7   3       52.77       68.53      1.48 o
   2   7   3       81.57       91.33      1.77 o
   3   7   3       11.62       11.20      1.11 o
   4   7   3        1.95        0.71      4.05 o
   5   7   3      183.04      163.69      8.38 o
  -5   8   3        1.26        3.79      2.12 o
  -4   8   3      788.61      849.36     10.90 o
  -3   8   3      140.70      138.92      3.24 o
  -2   8   3      872.07      940.49      8.28 o
  -1   8   3      170.67      162.07      2.72 o
   0   8   3       69.16       65.37      1.65 o
   1   8   3        0.77        0.63      0.42 o
   2   8   3      160.63      148.35      2.49 o
   3   8   3       22.44       24.03      1.32 o
   4   8   3       86.80       75.54      3.96 o
   5   8   3       46.31       40.70      3.25 o
  -5   9   3        3.78        2.14      2.81 o
  -4   9   3      382.93      379.73      9.06 o
  -3   9   3      229.00      226.45      6.37 o
  -2   9   3       39.07       33.93      2.59 o
  -1   9   3     2673.17     2940.43     25.23 o
   0   9   3        0.94        0.99      0.91 o
   1   9   3      644.14      721.40      5.24 o
   2   9   3       68.54       77.04      2.31 o
   3   9   3       16.28       18.68      1.25 o
   4   9   3        9.38       13.49      2.17 o
   5   9   3        3.41       -0.92      1.99 o
  -5  10   3        0.16        0.26      2.08 o
  -4  10   3        2.89        4.50      1.61 o
  -3  10   3      300.99      300.79      4.58 o
  -2  10   3      176.20      164.15      3.31 o
  -1  10   3      558.51      617.40      7.70 o
   0  10   3      795.65      763.96      9.40 o
   1  10   3     2103.51     2239.50     14.34 o
   2  10   3      125.92      152.96      2.91 o
   3  10   3      192.11      211.83      3.54 o
   4  10   3       69.84       59.10      2.91 o
   5  10   3        0.80        0.17      2.06 o
  -5  11   3        0.11        0.29      2.25 o
  -4  11   3       46.93       44.59      3.18 o
  -3  11   3       18.91       24.25      1.79 o
  -2  11   3      656.98      667.81      7.87 o
  -1  11   3      152.59      122.07      3.07 o
   0  11   3      336.65      379.71      6.13 o
   1  11   3      204.13      202.97      3.95 o
   2  11   3       47.84       36.20      2.12 o
   3  11   3       57.38       56.83      2.24 o
   4  11   3      137.45      110.61      4.24 o
   5  11   3        0.76       -2.25      2.62 o
  -5  12   3        4.27        4.98      2.55 o
  -4  12   3       15.62       14.35      2.51 o
  -3  12   3     2261.53     2184.36     23.04 o
  -2  12   3        7.00        6.04      1.31 o
  -1  12   3      234.56      215.29      6.17 o
   0  12   3      145.84      153.05      5.28 o
   1  12   3        0.14       -0.60      0.63 o
   2  12   3       66.80       64.69      2.29 o
   3  12   3      289.98      311.80      4.76 o
   4  12   3       50.84       46.20      3.18 o
   5  12   3        4.91        3.02      2.20 o
  -5  13   3       38.82       41.34      6.41 o
  -4  13   3       49.43       51.74      3.49 o
  -3  13   3       53.52       55.95      3.09 o
  -2  13   3        0.92        1.44      0.98 o
  -1  13   3      170.13      149.41      4.32 o
   0  13   3     2987.00     3269.52     31.65 o
   1  13   3      111.37       99.88      2.46 o
   2  13   3        0.03       -0.99      0.99 o
   3  13   3      180.77      165.78      4.71 o
   4  13   3        0.37        1.09      1.94 o
   5  13   3        2.18        2.96      2.60 o
  -5  14   3       15.66       20.19      4.10 o
  -4  14   3       18.20       17.22      2.50 o
  -3  14   3      237.10      224.76      6.03 o
  -2  14   3        1.30        2.38      0.80 o
  -1  14   3        9.84       10.90      1.56 o
   0  14   3      259.83      222.03      6.72 o
   1  14   3       57.08       48.95      1.86 o
   2  14   3       24.12       33.47      2.13 o
   3  14   3      144.41      121.48      8.38 o
   4  14   3        1.29        1.94      2.46 o
   5  14   3        0.06        5.57      5.50 o
  -5  15   3        7.08       11.88      3.53 o
  -4  15   3       76.96       66.28      3.99 o
  -3  15   3      146.50      140.07      4.19 o
  -2  15   3        0.49        0.73      1.22 o
  -1  15   3        0.53       -0.13      1.22 o
   0  15   3      127.77      115.19      2.81 o
   1  15   3        3.64        4.50      1.04 o
   2  15   3       39.71       38.39      2.55 o
   3  15   3       32.37       20.18      3.73 o
   4  15   3       28.77       26.41      3.34 o
   5  15   3        2.55        0.84      2.83 o
  -5  16   3       10.13       14.68      3.45 o
  -4  16   3      258.10      251.91      8.13 o
  -3  16   3       34.12       32.07      2.46 o
  -2  16   3        7.32        3.73      1.29 o
  -1  16   3      135.25      139.81      6.35 o
   0  16   3       72.47       68.10      2.23 o
   1  16   3       93.09       89.75      2.73 o
   2  16   3       44.23       40.72      2.55 o
   3  16   3       12.42        8.44      2.36 o
   4  16   3       61.98       60.99      4.58 o
   5  16   3       11.18       15.53      4.60 o
  -5  17   3        1.34       -2.39      2.39 o
  -4  17   3       11.62       15.28      3.26 o
  -3  17   3       36.66       38.71      2.61 o
  -2  17   3       23.97       20.07      1.80 o
  -1  17   3      386.22      394.06      9.63 o
   0  17   3        2.93        1.00      1.03 o
   1  17   3      312.82      298.71      4.92 o
   2  17   3        0.87        0.68      0.95 o
   3  17   3       18.02       19.94      2.88 o
   4  17   3       50.56       61.07      4.67 o
   5  17   3       10.41       13.65      3.81 o
  -5  18   3        0.24       -2.00      2.66 o
  -4  18   3       63.81       53.54      4.79 o
  -3  18   3        0.02       -1.06      1.41 o
  -2  18   3        0.08       -1.12      1.12 o
  -1  18   3       35.77       31.73      3.43 o
   0  18   3        8.85       10.90      1.74 o
   1  18   3        3.67        1.96      1.17 o
   2  18   3       25.61       20.15      2.21 o
   3  18   3        7.72       10.76      2.13 o
   4  18   3        0.02        2.63      4.14 o
  -4  19   3      193.29      175.05      7.46 o
  -3  19   3        0.61        0.96      4.15 o
  -2  19   3       15.64       10.90      1.87 o
  -1  19   3      133.27      134.84      4.49 o
   0  19   3       41.98       35.58      2.36 o
   1  19   3        8.79       10.20      1.51 o
   2  19   3       47.09       39.73      3.35 o
   3  19   3        5.22        7.05      2.11 o
   4  19   3       28.47       29.86      3.76 o
  -4  20   3        1.93        0.71      3.03 o
  -3  20   3        4.65        4.53      2.54 o
  -2  20   3        9.28        7.50      1.77 o
  -1  20   3      356.33      364.78      7.86 o
   0  20   3        9.70        8.96      1.26 o
   1  20   3       77.24       75.87      2.85 o
   2  20   3       17.99       16.98      2.50 o
   3  20   3        1.18        2.09      2.02 o
   4  20   3        0.10       -0.07      2.36 o
  -4  21   3        5.28        5.03      3.11 o
  -3  21   3        1.46        0.59      2.54 o
  -2  21   3        9.30        9.25      3.26 o
  -1  21   3       11.72       11.87      2.24 o
   0  21   3       98.27       92.58      2.87 o
   1  21   3       14.29       11.61      1.55 o
   2  21   3       58.61       57.14      3.43 o
   3  21   3        8.41       10.14      2.34 o
   4  21   3        1.75       -0.40      3.23 o
  -4  22   3        0.12       -2.42      2.57 o
  -3  22   3        0.00       -2.28      2.28 o
  -2  22   3       21.99       29.28      4.48 o
  -1  22   3       17.98       17.73      2.50 o
   0  22   3       74.23       70.11      2.58 o
   1  22   3        0.81       -1.09      1.17 o
   2  22   3        8.98        6.52      1.82 o
   3  22   3        0.91        0.08      1.89 o
   4  22   3       11.48        9.73      4.76 o
  -4  23   3        0.36       -2.50      2.50 o
  -3  23   3        1.38        1.93      2.67 o
  -2  23   3       10.77       13.08      3.79 o
  -1  23   3        2.37        4.89      2.12 o
   0  23   3       37.98       36.28      3.18 o
   1  23   3        9.23        7.47      2.19 o
   2  23   3        4.18        2.89      2.12 o
   3  23   3       30.16       28.36      3.75 o
   4  23   3        4.53        6.73      4.60 o
  -3  24   3        4.43        0.85      2.81 o
  -2  24   3       68.25       69.59      9.08 o
  -1  24   3       68.14       73.90      7.01 o
   0  24   3       83.25       82.13      4.56 o
   1  24   3       22.16       23.57      2.85 o
   2  24   3        4.64        3.78      2.25 o
   3  24   3       18.89       18.13      3.52 o
  -3  25   3       38.25       48.17      5.00 o
  -2  25   3        0.44       -2.81      2.81 o
  -1  25   3       68.36       84.58      4.66 o
   0  25   3       19.15       18.35      2.79 o
   1  25   3        3.66        2.95      2.06 o
   2  25   3        1.15        3.29      2.27 o
   3  25   3        0.86        6.71      2.96 o
  -3  26   3        0.02        1.07      2.81 o
  -2  26   3       17.87       20.11      4.66 o
  -1  26   3        4.35        6.33      2.87 o
   0  26   3       20.66       21.44      3.00 o
   1  26   3        1.72        3.53      3.12 o
   2  26   3        0.30        1.88      2.54 o
   3  26   3        7.04        7.29      3.44 o
  -3  27   3        0.81       -2.94      3.24 o
  -2  27   3        0.71        2.48      3.55 o
  -1  27   3        6.97        3.18      2.77 o
   0  27   3       25.65       25.25      3.21 o
   1  27   3       15.31       19.06      3.61 o
   2  27   3        4.96        0.26      3.31 o
  -2  28   3        0.00       -0.28      3.63 o
  -1  28   3       52.25       52.96      5.20 o
   0  28   3       35.95       44.63      4.88 o
   1  28   3        1.95       -2.56      2.56 o
   2  28   3        0.55        4.49      3.79 o
  -2  29   3       40.24       49.62      8.70 o
  -1  29   3       11.19       14.32      5.13 o
   0  29   3       14.46       16.76      3.83 o
   1  29   3        4.14        5.78      3.37 o
   2  29   3        0.87        1.79      4.86 o
  -1  30   3       12.80       12.68      4.73 o
   0  30   3        6.72        7.07      3.35 o
   1  30   3        3.65        6.04      3.53 o
  -6   0   4      316.36      325.52     23.53 o
  -5   0   4       21.83       15.99      3.25 o
  -4   0   4       22.48       20.91      2.49 o
  -3   0   4      897.41      913.23     11.12 o
  -2   0   4      429.80      452.45      6.34 o
  -1   0   4        2.98        1.19      0.77 o
   0   0   4      599.38      619.61      7.10 o
   1   0   4      701.29      862.34     12.48 o
   3   0   4       21.42       20.24      3.07 o
   5   0   4       20.09       21.74      7.93 o
  -6   1   4      153.70      177.92      6.01 o
  -5   1   4       23.25       20.83      2.50 o
  -4   1   4        9.64       11.96      1.25 o
  -3   1   4      151.25      160.32      2.92 o
  -2   1   4      205.30      254.00      3.21 o
  -1   1   4      666.20      736.35      5.04 o
   0   1   4     4716.29     4788.36     28.61 o
   1   1   4      280.24      309.37      3.68 o
   2   1   4       40.97       44.50      1.79 o
   3   1   4      185.01      169.37      4.66 o
   4   1   4       80.82       71.87     10.23 o
   5   1   4        2.51        3.96      4.22 o
  -6   2   4        0.00       -2.07      3.25 o
  -5   2   4       80.94       89.69      3.96 o
  -4   2   4        3.06        5.77      1.06 o
  -3   2   4      188.21      196.84      3.17 o
  -2   2   4      838.10      873.84      7.14 o
  -1   2   4      282.69      258.31      2.77 o
   0   2   4     1991.15     2125.10     13.49 o
   1   2   4       29.07       31.81      0.92 o
   2   2   4        6.58        4.38      0.78 o
   3   2   4       66.60       61.15      5.42 o
   4   2   4      132.16      138.37     13.30 o
   5   2   4        0.35        6.23      5.37 o
  -6   3   4        4.81        4.03      3.95 o
  -5   3   4      387.58      405.89      7.79 o
  -4   3   4        0.23        0.10      0.98 o
  -3   3   4      372.16      366.18      5.80 o
  -2   3   4        0.28        1.55      0.74 o
  -1   3   4      924.08      860.99      6.35 o
   0   3   4        2.04       -0.51      0.51 o
   1   3   4      179.61      184.60      2.30 o
   2   3   4       49.03       51.22      1.10 o
   3   3   4       29.39       23.96      2.44 o
   4   3   4       51.64       58.13      4.36 o
   5   3   4        0.01       -4.86      6.14 o
  -6   4   4        0.73       -0.34      2.44 o
  -5   4   4      121.89      118.94      6.15 o
  -4   4   4        0.03       -1.16      1.16 o
  -3   4   4      309.37      320.08      4.60 o
  -2   4   4     1286.71     1409.57     10.61 o
  -1   4   4      514.46      557.28      4.89 o
   0   4   4      593.74      613.12      4.77 o
   1   4   4      162.48      192.65      2.73 o
   2   4   4       83.03       75.63      1.74 o
   3   4   4       13.61       10.99      2.33 o
   4   4   4       85.56       85.31      6.88 o
   5   4   4        8.37        7.75      6.01 o
  -6   5   4        8.29        6.05      2.37 o
  -5   5   4        8.95        9.10      2.30 o
  -4   5   4       26.75       23.37      2.20 o
  -3   5   4       23.69       24.35      1.60 o
  -2   5   4      256.54      290.17      3.78 o
  -1   5   4      274.59      275.52      2.78 o
   0   5   4      279.87      304.67      3.68 o
   1   5   4       75.98       71.44      1.10 o
   2   5   4        0.69        0.88      0.57 o
   3   5   4        2.29        2.18      0.68 o
   4   5   4        1.21        1.18      3.29 o
   5   5   4      250.52      250.58     19.31 o
  -5   6   4       72.58       73.53      4.22 o
  -4   6   4      138.71      138.48      4.16 o
  -3   6   4      133.88      138.66      4.54 o
  -2   6   4        3.21        4.91      0.79 o
  -1   6   4       15.43       18.38      0.94 o
   0   6   4      746.61      778.17      6.94 o
   1   6   4      652.88      659.17      4.45 o
   2   6   4       69.97       81.67      1.80 o
   3   6   4       11.75       10.06      1.13 o
   4   6   4        8.62        6.73      3.40 o
   5   6   4      159.04      165.51     10.01 o
  -5   7   4       29.44       34.63      3.20 o
  -4   7   4       52.58       53.86      3.07 o
  -3   7   4        3.34        3.99      1.33 o
  -2   7   4       35.37       35.33      1.45 o
  -1   7   4      268.52      289.38      3.38 o
   0   7   4        0.33        1.99      0.84 o
   1   7   4       27.19       44.88      1.58 o
   2   7   4      206.95      252.06      3.32 o
   3   7   4       72.20       57.95      1.55 o
   4   7   4      110.59      103.97      3.98 o
   5   7   4        1.27        0.77      1.84 o
  -5   8   4       15.28       16.98      2.88 o
  -4   8   4       88.22       90.29      3.89 o
  -3   8   4       80.08       73.78      4.29 o
  -2   8   4       29.32       33.86      1.76 o
  -1   8   4     1503.92     1766.17     13.19 o
   0   8   4      403.31      375.04      5.02 o
   1   8   4      104.43      123.29      1.77 o
   2   8   4      689.09      695.75      6.60 o
   3   8   4        3.59        4.80      0.90 o
   4   8   4       93.58       88.54      6.64 o
   5   8   4       57.39       54.58      4.30 o
  -5   9   4        9.56       11.19      3.39 o
  -4   9   4       17.20       18.19      2.85 o
  -3   9   4        0.00       -1.27      1.40 o
  -2   9   4       38.19       38.34      2.18 o
  -1   9   4       25.91       55.52      2.73 o
   0   9   4       18.71       21.65      1.64 o
   1   9   4       16.22       15.95      0.92 o
   2   9   4       33.19       39.57      1.65 o
   3   9   4       74.74       84.81      2.71 o
   4   9   4       81.81       71.52      2.98 o
   5   9   4       85.72       87.90      4.78 o
  -5  10   4        6.08        6.01      2.57 o
  -4  10   4       42.21       38.06      3.54 o
  -3  10   4        0.00       -0.28      1.36 o
  -2  10   4        7.85        3.00      1.58 o
  -1  10   4       30.07       30.46      1.81 o
   0  10   4       63.82       70.06      2.62 o
   1  10   4      733.88      765.86      6.41 o
   2  10   4       10.28       10.49      2.27 o
   3  10   4       89.60      106.46      2.64 o
   4  10   4       18.99       21.31      3.17 o
   5  10   4       13.63       14.85      4.10 o
  -5  11   4        7.47        8.89      4.08 o
  -4  11   4       48.21       48.99      4.02 o
  -3  11   4      106.85      112.34      6.41 o
  -2  11   4       11.06       11.36      1.56 o
  -1  11   4      177.09      180.53      3.74 o
   0  11   4      386.45      416.31      6.49 o
   1  11   4      179.40      181.65      2.71 o
   2  11   4        4.12        4.39      1.15 o
   3  11   4      471.51      485.40      7.23 o
   4  11   4       59.32       54.30      5.45 o
   5  11   4        0.43       -1.67      2.62 o
  -5  12   4        2.08        3.85      2.54 o
  -4  12   4        1.91       -1.95      1.95 o
  -3  12   4      133.89      131.35      4.98 o
  -2  12   4       22.55       23.59      2.06 o
  -1  12   4       83.67       90.58      3.78 o
   0  12   4       80.01       95.01      3.73 o
   1  12   4      133.38      144.49      3.16 o
   2  12   4        2.00        1.73      1.13 o
   3  12   4        1.65       -1.04      1.53 o
   4  12   4       68.27       63.31      5.61 o
   5  12   4        1.21       -2.33      2.33 o
  -5  13   4        4.45        5.63      3.44 o
  -4  13   4        0.22        2.32      2.30 o
  -3  13   4       28.55       24.85      2.93 o
  -2  13   4        7.27        4.19      2.15 o
  -1  13   4      112.63      103.82      3.17 o
   0  13   4       53.79       74.95      3.06 o
   1  13   4      191.04      200.81      3.64 o
   2  13   4        0.99       -1.02      1.05 o
   3  13   4      137.63      108.49      3.77 o
   4  13   4       12.02       14.21      2.50 o
   5  13   4        2.26       -1.34      3.21 o
  -5  14   4        0.37       -0.74      2.39 o
  -4  14   4        0.02       -2.01      2.01 o
  -3  14   4       35.72       29.81      2.93 o
  -2  14   4       97.88      109.34     11.18 o
  -1  14   4      193.03      176.08      4.11 o
   0  14   4      586.51      612.27     12.02 o
   1  14   4       36.79       39.25      2.55 o
   2  14   4        0.17       -1.05      1.22 o
   3  14   4        6.33        7.13      2.15 o
   4  14   4        6.09        4.12      2.19 o
   5  14   4       16.25       14.18      6.39 o
  -5  15   4        0.97        2.97      2.73 o
  -4  15   4        2.40        3.99      2.59 o
  -3  15   4      121.90      123.94      5.04 o
  -2  15   4      209.75      223.43     10.10 o
  -1  15   4      102.33       97.64      3.40 o
   0  15   4      233.84      248.91      8.06 o
   1  15   4       26.01       22.23      1.69 o
   2  15   4       25.20       20.58      2.92 o
   3  15   4      162.80      136.36      6.19 o
   4  15   4       29.14       24.34      3.81 o
   5  15   4        1.59        3.62      3.07 o
  -5  16   4        4.27        7.16      3.07 o
  -4  16   4      161.10      148.28      8.85 o
  -3  16   4        2.03        3.86      1.91 o
  -2  16   4       53.60       54.74      7.93 o
  -1  16   4        7.33        3.59      1.51 o
   0  16   4        0.82        1.14      2.44 o
   1  16   4       37.82       38.98      2.34 o
   2  16   4        3.24        2.22      1.79 o
   3  16   4       86.85       73.04      4.57 o
   4  16   4        6.53        3.72      2.64 o
   5  16   4        0.94       -2.70      2.70 o
  -5  17   4        2.24        2.46      2.81 o
  -4  17   4      114.65       98.75      6.76 o
  -3  17   4       37.80       36.44      3.81 o
  -2  17   4       52.09       61.42      4.24 o
  -1  17   4       54.71       58.00      3.31 o
   0  17   4      106.90      113.75      4.63 o
   1  17   4       46.33       46.47      2.42 o
   2  17   4       24.34       17.87      2.66 o
   3  17   4       44.22       37.59      3.65 o
   4  17   4        5.19        5.93      4.60 o
  -4  18   4       10.64       11.92      3.24 o
  -3  18   4       69.26       72.40      5.04 o
  -2  18   4       16.43       12.02      6.03 o
  -1  18   4      292.42      277.92      8.49 o
   0  18   4        5.74        7.51      2.92 o
   1  18   4        6.78        8.85      1.46 o
   2  18   4        0.39        0.03      1.75 o
   3  18   4        0.39        1.74      2.15 o
   4  18   4        2.85        4.04      2.88 o
  -4  19   4       14.90       16.31      3.50 o
  -3  19   4       98.07       96.12      9.30 o
  -2  19   4       28.50       31.16      4.35 o
  -1  19   4       35.68       38.97      3.98 o
   0  19   4        0.20       -1.06      1.61 o
   1  19   4       72.96       75.90      2.99 o
   2  19   4       11.50        7.67      2.46 o
   3  19   4        0.92        3.91      2.36 o
   4  19   4        5.02        3.06      2.88 o
  -4  20   4      191.21      172.69      7.42 o
  -3  20   4       13.03        8.56      2.85 o
  -2  20   4       63.95       58.99      5.65 o
  -1  20   4       29.51       33.34      5.75 o
   0  20   4        4.88        5.43      2.40 o
   1  20   4        8.08        4.84      1.74 o
   2  20   4       62.33       52.76      4.05 o
   3  20   4        6.98        6.69      2.57 o
   4  20   4        2.71       -0.31      2.80 o
  -4  21   4        0.03        3.07      2.91 o
  -3  21   4       23.46       20.52      3.50 o
  -2  21   4        1.54        4.10      3.01 o
  -1  21   4        3.48        1.51      2.33 o
   0  21   4        6.12        5.59      2.15 o
   1  21   4        7.83        3.16      1.44 o
   2  21   4        2.70        1.28      2.13 o
   3  21   4       16.23       20.44      3.26 o
   4  21   4       30.35       24.39      4.73 o
  -4  22   4        0.22        2.38      2.94 o
  -3  22   4        3.93       -0.27      2.46 o
  -2  22   4      154.36      170.44      8.66 o
  -1  22   4        2.08        5.49      2.40 o
   0  22   4        4.13        4.68      5.74 o
   1  22   4        6.24        6.43      1.83 o
   2  22   4       15.15       14.83      2.83 o
   3  22   4        0.00        4.75      7.63 o
   4  22   4        0.22       -2.56      5.12 o
  -4  23   4       21.92       19.94      4.69 o
  -3  23   4       19.35       16.11      3.47 o
  -2  23   4        3.63        3.14      3.26 o
  -1  23   4       15.68       23.60      3.21 o
   0  23   4       20.20       22.06      3.13 o
   1  23   4        7.68        2.76      1.91 o
   2  23   4       16.77       16.57      3.01 o
   3  23   4       16.24       23.59      4.41 o
  -3  24   4       47.65       56.04      8.37 o
  -2  24   4        4.84        7.14      3.56 o
  -1  24   4       14.38       13.83      2.97 o
   0  24   4        0.94       -0.69      3.03 o
   1  24   4        7.02       10.47      2.25 o
   2  24   4        5.93        5.97      2.25 o
   3  24   4       23.34       16.69      4.48 o
  -3  25   4       17.81       17.72      3.78 o
  -2  25   4       31.59       37.06      5.28 o
  -1  25   4       39.76       41.83      4.20 o
   0  25   4       40.95       41.34      3.62 o
   1  25   4        7.34        6.58      3.60 o
   2  25   4        0.00        6.54      2.93 o
   3  25   4        0.65        3.20      3.50 o
  -3  26   4       21.29       22.96      4.88 o
  -2  26   4        0.01        6.01      3.79 o
  -1  26   4        2.51       -1.20      3.01 o
   0  26   4       27.23       22.17      3.08 o
   1  26   4        7.41        5.87      3.09 o
   2  26   4        6.03       15.14      4.11 o
   3  26   4        3.67        1.53      4.86 o
  -2  27   4        1.19        2.28      3.56 o
  -1  27   4        7.32        4.76      3.74 o
   0  27   4        0.00       -0.05      2.82 o
   1  27   4       14.57       13.32      3.98 o
   2  27   4        6.66        6.65      3.81 o
  -2  28   4       37.38       45.59      6.39 o
  -1  28   4        1.66        2.06      3.55 o
   0  28   4        0.21        1.08      2.91 o
   1  28   4        0.31        0.25      2.89 o
   2  28   4       24.16       24.25      5.16 o
  -1  29   4        0.14        1.49      3.74 o
   0  29   4       19.30       20.38      4.44 o
   1  29   4       20.37       20.11      4.06 o
  -1  30   4        0.24        3.58      4.86 o
   0  30   4        4.07        7.07      8.06 o
   1  30   4       31.85       31.64      4.77 o
  -5   1   5        5.25        3.34      1.90 o
  -4   1   5       33.88       37.29      1.88 o
  -3   1   5      430.52      480.43      5.39 o
  -2   1   5       30.65       27.06      1.69 o
  -1   1   5      676.89      708.32      5.74 o
   0   1   5       12.12       20.69      1.00 o
   1   1   5     1311.81     1327.75      9.06 o
   2   1   5       47.95       46.37      1.59 o
   3   1   5      103.99      101.54      8.44 o
   4   1   5      788.23      816.68     31.72 o
   5   1   5        5.37       13.88      4.97 o
  -5   2   5        1.65       -0.75      1.73 o
  -4   2   5        4.10        3.05      1.10 o
  -3   2   5      138.90      130.31      3.54 o
  -2   2   5      187.97      194.50      3.18 o
  -1   2   5      137.30      144.99      2.44 o
   0   2   5      577.84      628.11      5.98 o
   1   2   5     3948.12     4396.50     27.30 o
   2   2   5      634.61      635.89      6.70 o
   3   2   5       36.12       32.58      1.52 o
   4   2   5        1.60       12.79      6.91 o
   5   2   5       25.77       36.25     10.61 o
  -5   3   5       23.15       27.34      2.82 o
  -4   3   5       11.87       10.38      1.30 o
  -3   3   5      113.83      124.87      2.78 o
  -2   3   5     1437.07     1484.71     10.39 o
  -1   3   5      624.65      619.81      5.31 o
   0   3   5      144.66      131.71      2.40 o
   1   3   5     1514.73     1536.15     10.73 o
   2   3   5      228.64      218.35      3.16 o
   3   3   5      571.44      581.32      7.49 o
   4   3   5       61.14       58.06     10.74 o
   5   3   5       26.17       42.20     10.49 o
  -5   4   5        6.90        6.08      2.03 o
  -4   4   5       81.25       77.11      2.40 o
  -3   4   5       57.16       68.39      2.09 o
  -2   4   5      354.81      405.64      4.14 o
  -1   4   5       24.52       21.74      1.22 o
   0   4   5      285.87      360.27      4.18 o
   1   4   5       41.84       57.18      1.25 o
   2   4   5       35.49       37.27      1.61 o
   3   4   5      222.38      216.12      3.68 o
   4   4   5      235.97      227.13     17.39 o
   5   4   5       80.49       83.64     13.56 o
  -5   5   5       22.89       19.55      2.81 o
  -4   5   5      103.91      103.32      3.17 o
  -3   5   5       15.49       17.31      1.33 o
  -2   5   5      157.99      177.51      2.55 o
  -1   5   5       60.92       59.06      1.86 o
   0   5   5       14.34       16.23      1.09 o
   1   5   5      285.06      320.17      3.06 o
   2   5   5       64.14       76.02      2.10 o
   3   5   5      204.65      204.66      3.19 o
   4   5   5       10.32        5.67      1.62 o
   5   5   5      149.53      141.19     16.88 o
  -5   6   5       31.82       30.96      2.70 o
  -4   6   5       54.72       56.52      2.89 o
  -3   6   5       60.91       64.16      2.90 o
  -2   6   5      515.36      519.72      5.07 o
  -1   6   5       14.95       25.76      1.64 o
   0   6   5       40.62       49.85      2.53 o
   1   6   5      164.24      187.23      2.46 o
   2   6   5     1599.74     1722.58     13.38 o
   3   6   5        0.07       -0.22      0.78 o
   4   6   5        2.04       -0.72      2.30 o
   5   6   5       11.77       11.62      3.33 o
  -5   7   5        7.03        5.68      1.92 o
  -4   7   5       65.55       64.60      3.41 o
  -3   7   5        3.98        3.18      1.72 o
  -2   7   5       95.80       81.81      2.34 o
  -1   7   5      902.91      972.14      9.92 o
   0   7   5      244.49      251.34      4.39 o
   1   7   5       95.21       76.05      1.58 o
   2   7   5      613.95      623.16      6.23 o
   3   7   5       97.12      100.26      2.32 o
   4   7   5       17.44       13.96      1.88 o
   5   7   5      111.82      113.28      5.10 o
  -5   8   5        1.63        1.56      2.29 o
  -4   8   5       95.70      102.61      4.52 o
  -3   8   5        1.86        0.81      0.95 o
  -2   8   5       69.34       67.45      2.17 o
  -1   8   5       28.17       26.87      1.81 o
   0   8   5      109.46      104.77      2.90 o
   1   8   5        0.66        0.96      0.57 o
   2   8   5       14.08       15.51      1.29 o
   3   8   5        0.67       -0.14      0.93 o
   4   8   5        6.38        0.54      3.51 o
   5   8   5      127.59      134.88      5.66 o
  -5   9   5       40.15       35.69      3.90 o
  -4   9   5        0.45       -0.63      1.95 o
  -3   9   5        9.22       10.41      2.22 o
  -2   9   5      129.85      149.61      4.58 o
  -1   9   5      357.96      420.96      4.55 o
   0   9   5       21.75       22.33      1.22 o
   1   9   5       69.87       61.98      1.60 o
   2   9   5       39.30       39.46      1.78 o
   3   9   5        0.25       -1.33      1.33 o
   4   9   5       10.89       13.27      2.05 o
   5   9   5       14.10       12.07      4.23 o
  -5  10   5       33.13       37.66      4.06 o
  -4  10   5       62.97       62.45      5.62 o
  -3  10   5        3.31        3.40      1.41 o
  -2  10   5      100.78       89.76      3.00 o
  -1  10   5        6.12        8.89      1.10 o
   0  10   5      445.12      445.54      9.46 o
   1  10   5      613.33      629.30      5.67 o
   2  10   5       80.87       90.32      2.46 o
   3  10   5        2.09        1.32      1.41 o
   4  10   5       20.60       17.20      2.38 o
   5  10   5       25.58       24.14      4.61 o
  -5  11   5        7.99        5.67      2.75 o
  -4  11   5        2.17        0.22      2.01 o
  -3  11   5        8.63        3.38      1.33 o
  -2  11   5       27.56       27.73      1.99 o
  -1  11   5        0.68        1.36      0.93 o
   0  11   5      146.38      144.11      3.87 o
   1  11   5      141.97      139.20      4.26 o
   2  11   5       25.42       27.81      1.91 o
   3  11   5       10.29        8.07      1.72 o
   4  11   5        2.00       -0.03      2.03 o
   5  11   5        5.19        6.87      3.07 o
  -5  12   5        9.02        6.28      2.87 o
  -4  12   5        3.45        6.58      2.48 o
  -3  12   5       30.18       24.79      3.07 o
  -2  12   5       21.76       17.88      2.95 o
  -1  12   5       82.12       78.85      2.84 o
   0  12   5        0.21        0.42      1.83 o
   1  12   5       87.00       99.56      3.52 o
   2  12   5        5.81        5.02      1.25 o
   3  12   5        0.10        2.55      1.53 o
   4  12   5        0.03       -1.83      1.83 o
   5  12   5        0.05       -2.26      2.26 o
  -5  13   5        0.02        1.57      2.57 o
  -4  13   5       37.61       31.03      5.14 o
  -3  13   5       62.30       56.86      4.15 o
  -2  13   5       16.43       19.57      2.21 o
  -1  13   5       46.30       54.88      2.48 o
   0  13   5       28.33       19.54      2.16 o
   1  13   5       15.26       19.92      1.56 o
   2  13   5       37.64       34.27      2.43 o
   3  13   5       81.37       70.60      3.61 o
   4  13   5        0.67        4.16      2.25 o
   5  13   5        2.22        1.36      4.58 o
  -5  14   5        1.07        0.91      2.66 o
  -4  14   5       41.68       40.62      5.54 o
  -3  14   5       12.48       13.09      2.60 o
  -2  14   5        2.89        5.85      1.76 o
  -1  14   5       65.02       69.02      3.95 o
   0  14   5       11.43       11.22      1.91 o
   1  14   5       51.40       46.39      2.17 o
   2  14   5       37.71       36.82      2.55 o
   3  14   5       25.45       12.54      2.16 o
   4  14   5       11.74       12.24      2.78 o
   5  14   5        0.39       -1.72      2.50 o
  -5  15   5       45.98       50.65      5.61 o
  -4  15   5        4.26        5.31      2.61 o
  -3  15   5       67.57       64.38      6.77 o
  -2  15   5       54.12       49.40      3.24 o
  -1  15   5       18.26       14.77      1.69 o
   0  15   5        6.44        6.18      1.74 o
   1  15   5       14.45       14.79      1.58 o
   2  15   5       17.72       20.01      2.94 o
   3  15   5        0.27        3.45      3.10 o
   4  15   5       15.18       10.35      3.29 o
   5  15   5        0.78       -0.66      2.83 o
  -5  16   5       14.47        7.15      3.22 o
  -4  16   5        0.65       -0.96      2.43 o
  -3  16   5       18.12       16.43      3.08 o
  -2  16   5       51.68       52.23      3.48 o
  -1  16   5        0.29       -0.91      1.78 o
   0  16   5        2.57        0.93      1.64 o
   1  16   5       47.82       49.45      2.45 o
   2  16   5       65.72       57.56      4.99 o
   3  16   5       23.76       22.78      3.42 o
   4  16   5        9.91       11.99      4.22 o
  -4  17   5       77.79       71.21      6.91 o
  -3  17   5        0.00       -1.99      1.99 o
  -2  17   5        0.62       -0.51      1.62 o
  -1  17   5       36.66       43.79      4.16 o
   0  17   5        6.12        5.95      1.87 o
   1  17   5       41.55       41.38      2.38 o
   2  17   5      229.84      207.83     13.43 o
   3  17   5        0.21       -1.21      2.21 o
   4  17   5        0.32       -0.12      2.81 o
  -4  18   5       59.84       42.31      4.56 o
  -3  18   5        9.66       10.35      2.87 o
  -2  18   5        0.20       -2.30      3.07 o
  -1  18   5        1.54       -2.07      2.07 o
   0  18   5        5.01        2.30      2.29 o
   1  18   5        0.05       -1.40      1.40 o
   2  18   5      253.04      210.12     11.00 o
   3  18   5       80.06       85.50      5.88 o
   4  18   5        0.00       -0.59      2.80 o
  -4  19   5       27.32       34.26      4.36 o
  -3  19   5        0.50       -0.28      2.36 o
  -2  19   5       35.71       34.79      5.88 o
  -1  19   5      218.37      219.62      9.08 o
   0  19   5       39.30       34.37      3.86 o
   1  19   5       18.76       23.09      2.09 o
   2  19   5      143.35      158.06      6.56 o
   3  19   5        1.22        2.30      3.84 o
   4  19   5        4.44       -1.56      2.95 o
  -4  20   5        4.48        5.21      3.14 o
  -3  20   5        2.00        1.93      3.06 o
  -2  20   5       70.26       62.66      7.67 o
  -1  20   5       35.50       31.35      4.73 o
   0  20   5        8.44        8.07      2.19 o
   1  20   5       51.67       47.94      4.28 o
   2  20   5        0.83        4.81      2.69 o
   3  20   5       14.08       18.14      3.52 o
   4  20   5        0.76        3.73      3.06 o
  -4  21   5        0.01       -1.54      2.74 o
  -3  21   5        3.65        2.97      3.26 o
  -2  21   5       49.47       55.82      7.29 o
  -1  21   5       76.90       67.59      5.33 o
   0  21   5       17.57       17.39      2.63 o
   1  21   5       40.99       43.80      3.25 o
   2  21   5       15.39       15.26      3.16 o
   3  21   5        1.01        1.14      2.62 o
   4  21   5        9.18       13.81      5.37 o
  -4  22   5       24.01       33.65      4.52 o
  -3  22   5        1.31        0.29      3.07 o
  -2  22   5       49.91       40.89      5.50 o
  -1  22   5        3.20        4.22      2.71 o
   0  22   5       13.27       15.52      2.67 o
   1  22   5      130.31      110.93      9.34 o
   2  22   5      147.30      151.16     10.49 o
   3  22   5       22.22       34.27      6.39 o
  -3  23   5       13.14       16.90      4.45 o
  -2  23   5       64.67       68.82     13.68 o
  -1  23   5        9.82        6.98      4.86 o
   0  23   5        0.01       -1.87      1.87 o
   1  23   5        8.08        9.72      4.60 o
   2  23   5        1.06        2.56      4.09 o
   3  23   5      129.68      129.42     10.74 o
  -3  24   5        0.14       -3.13      3.13 o
  -2  24   5       41.29       28.87      4.91 o
  -1  24   5        7.30        7.20      2.70 o
   0  24   5        4.75        3.37      2.30 o
   1  24   5       44.88       41.44      7.16 o
   2  24   5        5.65        9.21      4.60 o
   3  24   5       78.16       75.45      9.46 o
  -3  25   5        0.64       -1.28      4.60 o
  -2  25   5        1.29        0.04      3.26 o
  -1  25   5       13.13       16.20      4.05 o
   0  25   5       16.57       13.42      2.84 o
   1  25   5        6.78        6.65      4.60 o
   2  25   5        5.56       -3.84      3.84 o
   3  25   5        0.22        3.33      5.12 o
  -2  26   5        0.24        3.49      3.60 o
  -1  26   5        0.19       -0.41      3.21 o
   0  26   5       80.64       77.73      6.99 o
   1  26   5       11.56       10.49      5.12 o
   2  26   5        0.08        6.39      4.86 o
  -2  27   5        8.91       11.29      4.35 o
  -1  27   5        1.75        3.23      3.60 o
   0  27   5        2.85        4.38      3.85 o
   1  27   5        0.75        0.99      3.44 o
   2  27   5        3.47       15.09      5.88 o
  -2  28   5        1.09        2.30      5.12 o
  -1  28   5        0.00        3.05      3.79 o
   0  28   5       27.58       33.53      4.26 o
   1  28   5       12.14       10.20      4.73 o
  -1  29   5        3.49        7.69      4.11 o
   0  29   5        5.06        3.51      6.78 o
   1  29   5       23.44       17.58      4.87 o
  -5   0   6        1.77        4.69      2.94 o
  -4   0   6        6.29        4.79      2.55 o
  -3   0   6      231.27      242.08      7.56 o
  -2   0   6       38.69       42.87      3.44 o
  -1   0   6      137.15      145.28      4.41 o
   0   0   6      125.04      151.92      4.59 o
   1   0   6      305.18      351.87     18.89 o
   2   0   6      506.88      474.93      8.77 o
   3   0   6      165.99      149.18     13.43 o
   4   0   6      473.42      455.51     26.22 o
   5   0   6       13.39       38.62      9.98 o
  -5   1   6        9.27        8.35      2.19 o
  -4   1   6        1.41        0.56      1.28 o
  -3   1   6      226.70      237.05      4.43 o
  -2   1   6       77.31       88.50      3.38 o
  -1   1   6       71.88       52.52      2.28 o
   0   1   6     1196.50     1279.20     12.76 o
   1   1   6       95.86      144.31      2.41 o
   2   1   6       55.49       51.96      2.10 o
   3   1   6     1101.56     1067.74     10.48 o
   4   1   6      235.66      227.85     10.80 o
   5   1   6        1.17       11.00      5.33 o
  -5   2   6        0.12        0.40      1.87 o
  -4   2   6        7.91        8.37      1.56 o
  -3   2   6       83.84       95.37      3.89 o
  -2   2   6       20.25       32.35      1.71 o
  -1   2   6      931.51      962.56      9.21 o
   0   2   6     1522.12     1630.43     15.54 o
   1   2   6      685.19      755.89      8.30 o
   2   2   6      163.65      163.52      3.77 o
   3   2   6      141.19      139.49      2.78 o
   4   2   6      208.15      212.41      5.10 o
   5   2   6       10.73       16.97      5.68 o
  -5   3   6        0.71       -0.52      1.78 o
  -4   3   6       25.09       27.52      2.18 o
  -3   3   6       24.01       23.70      1.83 o
  -2   3   6       27.64       18.21      1.45 o
  -1   3   6      256.13      255.39      3.92 o
   0   3   6     1628.88     1846.78     17.31 o
   1   3   6        0.48        0.04      0.91 o
   2   3   6       28.79       33.09      1.78 o
   3   3   6        4.40        3.70      1.43 o
   4   3   6      777.44      794.92     11.19 o
   5   3   6        6.54        9.72      8.44 o
  -5   4   6        0.13        0.16      1.82 o
  -4   4   6       16.58       15.70      1.85 o
  -3   4   6        0.85       -1.03      1.07 o
  -2   4   6       81.14       74.55      2.45 o
  -1   4   6       43.79       53.55      2.03 o
   0   4   6      426.62      451.81      6.24 o
   1   4   6       63.75       60.23      2.20 o
   2   4   6        6.56        6.64      1.22 o
   3   4   6      741.83      698.03      9.06 o
   4   4   6       66.95       73.04      7.27 o
   5   4   6        0.09       -2.56      7.42 o
  -5   5   6       12.74       15.54      3.51 o
  -4   5   6       57.19       63.79      3.03 o
  -3   5   6        1.34        1.67      1.07 o
  -2   5   6      108.84       94.47      2.55 o
  -1   5   6        0.32        0.02      0.82 o
   0   5   6        5.83        1.87      1.20 o
   1   5   6      248.13      254.42      3.08 o
   2   5   6       43.52       44.41      2.10 o
   3   5   6      294.84      273.32      4.14 o
   4   5   6       49.05       51.54      2.97 o
   5   5   6       14.86       16.82      7.80 o
  -5   6   6        0.02        1.22      2.02 o
  -4   6   6      152.58      152.94      4.37 o
  -3   6   6        3.97        4.10      1.21 o
  -2   6   6      155.97      159.83      3.23 o
  -1   6   6      350.79      380.48      6.23 o
   0   6   6      922.03      958.07     10.48 o
   1   6   6       12.07       11.12      0.98 o
   2   6   6       52.25       48.47      2.07 o
   3   6   6      102.57       90.78      3.50 o
   4   6   6        0.00       -0.13      2.98 o
   5   6   6      111.89      121.98      6.91 o
  -5   7   6       12.97       13.26      2.54 o
  -4   7   6       14.28       18.22      2.18 o
  -3   7   6        3.25        3.91      1.26 o
  -2   7   6      103.72       90.85      3.39 o
  -1   7   6      534.46      603.18      8.20 o
   0   7   6      506.93      543.69      9.75 o
   1   7   6      200.94      203.38      2.94 o
   2   7   6      603.95      620.12      8.66 o
   3   7   6      230.14      209.17      6.24 o
   4   7   6       14.52       12.20      3.12 o
   5   7   6       69.43       76.49      5.43 o
  -5   8   6        4.50        1.08      1.82 o
  -4   8   6       40.32       42.02      2.93 o
  -3   8   6       27.31       26.64      1.98 o
  -2   8   6      139.90      135.88      3.18 o
  -1   8   6       51.98       55.06      2.57 o
   0   8   6       73.24       75.33      2.60 o
   1   8   6        0.19       -0.16      1.09 o
   2   8   6      618.45      572.32      6.88 o
   3   8   6       19.47       18.21      2.01 o
   4   8   6        1.39        2.27      2.95 o
   5   8   6       32.99       42.73      3.31 o
  -5   9   6       13.52        8.92      2.40 o
  -4   9   6        3.69        2.56      1.70 o
  -3   9   6       52.66       46.58      2.09 o
  -2   9   6       13.80       19.94      2.13 o
  -1   9   6       14.44       13.22      1.49 o
   0   9   6        7.66        4.28      1.34 o
   1   9   6       32.99       32.96      1.94 o
   2   9   6      620.33      610.81      7.30 o
   3   9   6       65.58       62.94      2.97 o
   4   9   6        1.65        0.52      1.81 o
   5   9   6        6.35        4.34      2.38 o
  -5  10   6       15.77       12.76      2.64 o
  -4  10   6       15.56       15.95      2.84 o
  -3  10   6       47.05       44.34      2.48 o
  -2  10   6       21.05       26.59      1.81 o
  -1  10   6      203.13      230.69      6.42 o
   0  10   6       31.28       30.93      1.60 o
   1  10   6        3.83        1.82      0.91 o
   2  10   6       42.64       47.42      2.80 o
   3  10   6        0.13        0.04      1.48 o
   4  10   6        4.83        6.05      2.06 o
   5  10   6        3.77       -1.59      5.32 o
  -5  11   6        0.33       -1.93      1.93 o
  -4  11   6       66.26       70.61      4.96 o
  -3  11   6        0.31       -0.44      1.79 o
  -2  11   6       31.88       36.48      2.12 o
  -1  11   6       50.26       55.67      3.32 o
   0  11   6       17.43       13.69      1.81 o
   1  11   6       39.97       38.00      1.85 o
   2  11   6      101.07      100.35      3.02 o
   3  11   6       43.91       33.87      2.58 o
   4  11   6       30.63       29.24      2.97 o
   5  11   6        8.20        7.89      2.60 o
  -5  12   6       19.53       18.17      3.36 o
  -4  12   6        2.78        3.21      2.40 o
  -3  12   6        0.62       -1.77      1.77 o
  -2  12   6       10.81        7.42      1.42 o
  -1  12   6       26.89       26.67      2.44 o
   0  12   6        2.12        0.93      1.39 o
   1  12   6      131.90      143.10      3.16 o
   2  12   6       20.47       15.60      2.30 o
   3  12   6        3.60        3.29      1.65 o
   4  12   6        0.60        0.07      1.90 o
   5  12   6        2.27       -1.34      2.71 o
  -5  13   6        0.01        0.10      2.95 o
  -4  13   6        4.10       -0.98      2.15 o
  -3  13   6       22.48       16.52      3.44 o
  -2  13   6       12.24        7.04      1.75 o
  -1  13   6        0.54       -0.33      1.56 o
   0  13   6      149.87      158.90      4.92 o
   1  13   6       28.47       32.41      2.11 o
   2  13   6      249.54      223.01      5.04 o
   3  13   6        4.23        3.65      1.72 o
   4  13   6        0.01        3.09      2.23 o
   5  13   6       10.37       10.60      4.28 o
  -5  14   6       27.34       31.15      4.25 o
  -4  14   6        0.24       -2.10      2.10 o
  -3  14   6       21.43       14.94      3.38 o
  -2  14   6       46.64       45.25      3.28 o
  -1  14   6      169.26      138.03      5.50 o
   0  14   6       25.77       20.15      2.48 o
   1  14   6      331.41      335.58      5.21 o
   2  14   6       11.27       14.50      2.03 o
   3  14   6        5.92        4.18      2.03 o
   4  14   6        1.24       -0.47      2.27 o
  -4  15   6        6.58        9.69      3.08 o
  -3  15   6       86.80       76.12      5.96 o
  -2  15   6        2.49        3.67      1.92 o
  -1  15   6        3.62        0.84      1.31 o
   0  15   6      322.69      331.89     11.19 o
   1  15   6       64.98       70.06      2.57 o
   2  15   6      220.36      212.11      4.99 o
   3  15   6        8.23       11.12      2.21 o
   4  15   6        0.55       -2.42      2.42 o
  -4  16   6        0.01       -3.73      3.73 o
  -3  16   6        0.53        3.86      2.88 o
  -2  16   6       32.58       26.18      2.79 o
  -1  16   6       24.43       23.30      3.92 o
   0  16   6       42.69       48.38      3.47 o
   1  16   6       29.47       31.56      1.98 o
   2  16   6        9.62        2.22      2.15 o
   3  16   6        4.99        5.41      2.43 o
   4  16   6       20.14       14.25      3.14 o
  -4  17   6       18.04       20.69      4.03 o
  -3  17   6       23.67       26.60      5.63 o
  -2  17   6        1.65        3.51      2.26 o
  -1  17   6       67.21       53.53      3.82 o
   0  17   6       20.61       18.78      2.59 o
   1  17   6      269.44      247.89      6.83 o
   2  17   6       31.25       42.84      3.81 o
   3  17   6       33.79       32.05      3.98 o
   4  17   6        0.02       -2.58      2.58 o
  -4  18   6        0.01       -0.53      2.60 o
  -3  18   6        4.31        3.84      4.09 o
  -2  18   6       88.23       75.20      7.93 o
  -1  18   6       10.65       15.28      2.70 o
   0  18   6       23.98       21.11      2.65 o
   1  18   6       26.11       27.38      1.98 o
   2  18   6       76.19       86.22      5.63 o
   3  18   6        1.06        5.82      3.33 o
   4  18   6        1.82        7.16      4.60 o
  -4  19   6        0.56       -3.42      4.42 o
  -3  19   6        1.77        1.02      3.01 o
  -2  19   6        8.21        3.58      3.84 o
  -1  19   6      119.40      106.94      5.24 o
   0  19   6       12.86       13.34      2.50 o
   1  19   6        0.36        2.34      2.46 o
   2  19   6      334.42      296.19     13.81 o
   3  19   6        0.88        3.58      3.84 o
   4  19   6        0.49        1.79      4.35 o
  -4  20   6        3.37        0.75      2.91 o
  -3  20   6        2.65        2.85      6.65 o
  -2  20   6        1.67       -3.33      3.33 o
  -1  20   6       10.17       10.24      2.40 o
   0  20   6        0.31       -0.87      1.79 o
   1  20   6       34.78       38.18      4.18 o
   2  20   6        0.01       -1.02      3.58 o
   3  20   6        4.93        4.35      4.09 o
   4  20   6        3.72        6.14      4.60 o
  -4  21   6       13.36       15.31      3.75 o
  -3  21   6        1.68        4.27      6.65 o
  -2  21   6        7.12       10.74      4.86 o
  -1  21   6       53.59       49.60      4.02 o
   0  21   6        1.51        2.45      4.09 o
   1  21   6       37.88       29.25      3.96 o
   2  21   6      227.94      200.27     12.02 o
   3  21   6       58.24       58.83      7.93 o
  -3  22   6        0.10        1.47      3.26 o
  -2  22   6        1.18       -0.26      3.84 o
  -1  22   6       21.16       26.85      3.74 o
   0  22   6        0.07        1.83      1.98 o
   1  22   6       57.49       41.95      6.91 o
   2  22   6       16.85       11.51      5.12 o
   3  22   6       75.22       66.76      8.70 o
  -3  23   6        0.44        2.23      3.63 o
  -2  23   6        5.23       10.00      3.93 o
  -1  23   6       19.33       18.96      3.03 o
   0  23   6       49.88       55.93      4.37 o
   1  23   6       80.42       75.96      8.95 o
   2  23   6       15.76       16.63      5.37 o
   3  23   6       79.88       77.24      9.46 o
  -3  24   6        0.10        0.13      5.75 o
  -2  24   6       26.32       23.10      5.75 o
  -1  24   6       21.01       20.61      3.19 o
   0  24   6       35.16       36.79      3.86 o
   1  24   6       24.30       25.83      5.88 o
   2  24   6        0.67        0.26      4.35 o
   3  24   6        5.16       11.77      5.63 o
  -2  25   6       12.55        6.59      4.35 o
  -1  25   6        3.36        5.79      3.24 o
   0  25   6       74.30       77.12      6.42 o
   1  25   6        0.87        4.09      4.60 o
   2  25   6        4.92        5.12      4.86 o
  -2  26   6        0.08       -0.57      4.73 o
  -1  26   6       18.12       26.82      6.56 o
   0  26   6       45.60       55.96     11.00 o
   1  26   6       29.28       23.53      6.39 o
   2  26   6        0.50       -1.53      4.35 o
  -2  27   6        0.21        1.28      4.60 o
  -1  27   6        0.20        0.18      2.78 o
   0  27   6       12.75       15.22      3.98 o
   1  27   6        0.11        6.65      5.12 o
   2  27   6       10.54        8.70      5.63 o
  -1  28   6        1.51        4.62      3.14 o
   0  28   6        0.17       -0.59      7.42 o
   1  28   6        0.95        1.28      4.60 o
   0  29   6        5.34        4.71      4.11 o
  -5   1   7       26.75       29.30      3.15 o
  -4   1   7       41.25       40.29      2.58 o
  -3   1   7       10.77        8.98      1.47 o
  -2   1   7        0.01        1.52      1.09 o
  -1   1   7        0.48       -0.77      1.08 o
   0   1   7      529.15      592.88      7.62 o
   1   1   7       57.49       66.74      2.02 o
   2   1   7        1.39        0.00      1.14 o
   3   1   7      301.89      274.14      7.85 o
   4   1   7      177.71      172.88      4.80 o
   5   1   7       29.43       33.05      3.87 o
  -5   2   7        1.83       -0.13      1.97 o
  -4   2   7       21.89       23.48      2.14 o
  -3   2   7        0.03        0.62      1.14 o
  -2   2   7      107.20      105.56      3.12 o
  -1   2   7        0.05       -0.91      0.91 o
   0   2   7      261.25      265.09      4.79 o
   1   2   7       55.00       50.64      1.70 o
   2   2   7      228.73      233.60      4.40 o
   3   2   7      792.19      794.82     12.42 o
   4   2   7       38.85       39.10      3.31 o
   5   2   7       21.96       21.30      4.81 o
  -5   3   7        0.06        0.57      1.91 o
  -4   3   7        0.87       -0.37      1.49 o
  -3   3   7       49.52       50.20      2.47 o
  -2   3   7        4.49        8.56      1.29 o
  -1   3   7       44.91       31.61      1.85 o
   0   3   7       21.71       19.08      1.79 o
   1   3   7        1.02       -0.63      0.63 o
   2   3   7       18.73       21.07      2.59 o
   3   3   7      769.98      754.23     10.63 o
   4   3   7      179.37      177.20      6.74 o
   5   3   7        0.16        2.41      5.75 o
  -5   4   7        0.67       -1.82      1.82 o
  -4   4   7       48.62       48.82      3.02 o
  -3   4   7        4.38        2.36      1.23 o
  -2   4   7       49.05       48.17      2.48 o
  -1   4   7      267.83      295.50      4.47 o
   0   4   7      383.89      384.03      5.96 o
   1   4   7       78.22       67.94      2.18 o
   2   4   7      307.29      289.56      5.02 o
   3   4   7       69.71       73.25      3.54 o
   4   4   7       78.60       81.61      3.96 o
   5   4   7        1.95        2.66      3.45 o
  -5   5   7       20.24       21.99      2.98 o
  -4   5   7       94.43       98.85      3.86 o
  -3   5   7       20.25       18.88      1.80 o
  -2   5   7       36.46       40.04      2.31 o
  -1   5   7       18.40       29.63      1.81 o
   0   5   7       58.87       77.57      2.91 o
   1   5   7        4.22        2.24      0.84 o
   2   5   7      511.10      496.98      7.00 o
   3   5   7       20.17       20.96      2.32 o
   4   5   7        1.57        1.15      1.84 o
   5   5   7        1.98        0.78      5.07 o
  -5   6   7       11.19        9.80      2.47 o
  -4   6   7        0.00        2.35      1.68 o
  -3   6   7       12.99        9.68      1.49 o
  -2   6   7       15.61       19.72      1.59 o
  -1   6   7      103.09       91.37      2.96 o
   0   6   7      411.24      429.88      7.72 o
   1   6   7       14.82       18.77      1.25 o
   2   6   7     1466.03     1425.69     17.95 o
   3   6   7       29.43       30.47      3.14 o
   4   6   7       33.14       33.95      3.09 o
   5   6   7        0.16       -1.33      5.50 o
  -5   7   7       10.36       12.42      2.71 o
  -4   7   7       14.78       13.02      2.03 o
  -3   7   7        1.66       -0.24      1.20 o
  -2   7   7       28.64       33.05      2.07 o
  -1   7   7      114.07      126.08      2.97 o
   0   7   7        6.57        8.58      1.52 o
   1   7   7        0.10        0.43      0.80 o
   2   7   7      463.99      450.11      6.22 o
   3   7   7       33.98       32.38      2.68 o
   4   7   7       31.47       31.39      3.18 o
   5   7   7       35.70       43.10      3.63 o
  -5   8   7        1.68       -0.58      2.42 o
  -4   8   7        0.52        0.69      1.64 o
  -3   8   7       27.99       26.63      2.03 o
  -2   8   7      210.22      224.29      4.42 o
  -1   8   7      883.46      882.53     13.19 o
   0   8   7       19.92       18.50      1.91 o
   1   8   7      784.20      748.04      8.82 o
   2   8   7       89.87       89.61      3.88 o
   3   8   7        0.04       -0.93      1.62 o
   4   8   7        3.84        5.70      2.26 o
   5   8   7      102.02      124.09      5.36 o
  -5   9   7       10.25       11.52      3.06 o
  -4   9   7       19.25       19.05      2.60 o
  -3   9   7        3.00        3.52      1.45 o
  -2   9   7      132.36      131.39      3.85 o
  -1   9   7       39.94       38.51      2.09 o
   0   9   7      354.02      327.40      7.24 o
   1   9   7        0.00        0.24      0.93 o
   2   9   7      178.48      170.08      4.76 o
   3   9   7       18.59       14.49      2.27 o
   4   9   7        1.71        1.25      3.50 o
   5   9   7        3.03        4.34      3.74 o
  -5  10   7       29.76       28.84      3.41 o
  -4  10   7       31.35       29.29      3.50 o
  -3  10   7       50.59       52.30      3.98 o
  -2  10   7       95.29       86.35      4.44 o
  -1  10   7        1.40        1.54      1.18 o
   0  10   7      493.57      492.59      7.92 o
   1  10   7      173.32      179.84      5.59 o
   2  10   7      245.88      224.05      8.86 o
   3  10   7        0.83        1.69      3.28 o
   4  10   7       29.40       32.67      3.65 o
   5  10   7        1.76       -3.43      5.15 o
  -5  11   7       20.73       16.35      2.97 o
  -4  11   7        0.07        0.30      2.11 o
  -3  11   7       79.60       63.64      4.38 o
  -2  11   7       66.20       78.50      3.60 o
  -1  11   7      146.21      149.52      5.06 o
   0  11   7       32.29       32.92      3.79 o
   1  11   7       30.69       28.14      1.76 o
   2  11   7        7.55        8.62      2.68 o
   3  11   7       46.42       41.82      3.51 o
   4  11   7        0.65        3.11      3.67 o
   5  11   7        0.08        3.77      4.72 o
  -5  12   7        0.63        1.55      2.33 o
  -4  12   7        1.33        1.52      2.13 o
  -3  12   7       47.24       37.69      3.63 o
  -2  12   7      264.10      269.73      5.96 o
  -1  12   7       30.56       28.80      2.89 o
   0  12   7      842.83      789.82     12.45 o
   1  12   7        2.90        5.49      1.43 o
   2  12   7      259.92      229.75      7.86 o
   3  12   7       65.88       65.22      5.94 o
   4  12   7       88.67      107.54      5.66 o
  -5  13   7       10.95       15.12      4.24 o
  -4  13   7        0.25       -1.12      1.92 o
  -3  13   7       91.73       81.31      7.42 o
  -2  13   7       52.04       47.58      3.06 o
  -1  13   7       26.09       26.83      2.99 o
   0  13   7        7.15        7.07      2.09 o
   1  13   7     1298.78     1293.32     12.92 o
   2  13   7       35.82       37.00      3.05 o
   3  13   7        6.92        3.66      1.92 o
   4  13   7        0.32        3.71      4.19 o
  -4  14   7       28.19       31.26      3.41 o
  -3  14   7       91.49       83.73      6.91 o
  -2  14   7       42.49       35.79      3.23 o
  -1  14   7        5.49        5.38      2.04 o
   0  14   7        0.01       -1.61      1.61 o
   1  14   7       30.19       33.28      2.09 o
   2  14   7       13.92       16.27      2.62 o
   3  14   7        1.05       -1.74      1.74 o
   4  14   7       34.64       36.12      4.63 o
  -4  15   7        0.05       -0.25      2.08 o
  -3  15   7        4.40        3.46      2.39 o
  -2  15   7      130.14      112.05      4.83 o
  -1  15   7       21.21       25.32      2.95 o
   0  15   7       69.55       79.86      4.41 o
   1  15   7       64.04       70.72      8.05 o
   2  15   7       18.22       24.30      2.35 o
   3  15   7        9.93       10.64      2.31 o
   4  15   7        9.68        7.87      3.44 o
  -4  16   7        0.10       -1.07      2.12 o
  -3  16   7       39.04       33.80      4.51 o
  -2  16   7      146.59      131.60      5.39 o
  -1  16   7        1.42        3.34      2.60 o
   0  16   7       15.60       16.09      2.55 o
   1  16   7      969.92      948.31     13.72 o
   2  16   7      186.30      205.87      6.26 o
   3  16   7        0.00        0.36      3.02 o
   4  16   7        8.01        6.96      3.74 o
  -4  17   7        2.34       -0.60      3.10 o
  -3  17   7        0.96        2.00      2.62 o
  -2  17   7       11.67       17.97      6.27 o
  -1  17   7      109.74       98.73      6.69 o
   0  17   7      227.80      228.91      6.64 o
   1  17   7        9.66        8.96      2.76 o
   2  17   7      144.43      158.58     10.49 o
   3  17   7       20.14       16.96      3.97 o
   4  17   7        4.10        5.66      4.35 o
  -4  18   7        0.98       -0.75      2.24 o
  -3  18   7        3.62        2.48      5.75 o
  -2  18   7       56.66       50.47      5.24 o
  -1  18   7       36.69       33.24      3.44 o
   0  18   7       18.77       14.82      2.64 o
   1  18   7       48.97       44.12      4.48 o
   2  18   7       98.29      102.31      9.46 o
   3  18   7        0.64        4.86      4.09 o
   4  18   7        2.33        2.05      4.35 o
  -4  19   7        1.15        3.19      2.51 o
  -3  19   7        0.96       -1.69      4.22 o
  -2  19   7       31.45       25.02      4.15 o
  -1  19   7       71.54       66.79      4.53 o
   0  19   7      143.41      137.18      5.50 o
   1  19   7      104.98      121.49      9.46 o
   2  19   7        0.47        4.09      4.09 o
   3  19   7        8.42        7.16      4.60 o
   4  19   7       17.34       22.76      5.88 o
  -3  20   7        8.57        6.74      3.42 o
  -2  20   7        0.01        4.13      2.88 o
  -1  20   7       53.36       55.68      4.28 o
   0  20   7        2.54        4.33      2.21 o
   1  20   7        1.17        2.81      3.84 o
   2  20   7      246.72      240.43     13.04 o
   3  20   7       31.08       38.37      7.16 o
  -3  21   7        4.06        1.31      2.71 o
  -2  21   7        2.21        0.53      2.64 o
  -1  21   7       61.00       64.78      4.62 o
   0  21   7      121.51      119.99      5.58 o
   1  21   7       19.70       21.48      5.63 o
   2  21   7       59.72       50.39      7.67 o
   3  21   7       11.43        7.16      5.12 o
  -3  22   7        7.72       12.97      3.49 o
  -2  22   7        6.35        6.32      3.24 o
  -1  22   7       23.18       21.25      3.25 o
   0  22   7        0.00       -1.42      2.01 o
   1  22   7       13.86       12.28      5.37 o
   2  22   7        8.90        6.14      4.86 o
   3  22   7        0.00        1.28      4.35 o
  -3  23   7       14.29       15.87      3.70 o
  -2  23   7        9.28        9.69      3.52 o
  -1  23   7        5.12        7.41      2.63 o
   0  23   7       19.01       20.88      4.73 o
   1  23   7        4.19       11.25      5.37 o
   2  23   7       20.24       21.48      6.14 o
   3  23   7        4.72       11.77      5.63 o
  -2  24   7       47.43       38.09      8.44 o
  -1  24   7        0.10        1.04      2.94 o
   0  24   7       11.76       14.45      3.80 o
   1  24   7       11.47       13.04      5.63 o
   2  24   7        9.55       10.23      5.12 o
  -2  25   7        1.44        0.60      3.03 o
  -1  25   7        5.90        4.15      3.34 o
   0  25   7       19.22       26.63      4.61 o
   1  25   7        1.03        3.07      4.60 o
   2  25   7        4.63        5.12      5.12 o
  -2  26   7        4.77        7.04      3.86 o
  -1  26   7        0.40        0.29      3.06 o
   0  26   7        1.51        4.35      4.86 o
   1  26   7        3.60        2.30      4.86 o
  -1  27   7        0.03       -2.98      2.98 o
   0  27   7        8.68       18.16      6.14 o
   1  27   7        1.60       11.51      5.63 o
   0  28   7       26.78       31.72      7.42 o
  -5   0   8       18.80       19.08      5.12 o
  -4   0   8       19.51       20.71      3.02 o
  -3   0   8        0.37        0.89      1.79 o
  -2   0   8       10.46       14.05      2.77 o
  -1   0   8      101.85      101.86      4.48 o
   0   0   8        1.80       -0.09      2.27 o
   1   0   8       78.32       98.14      3.87 o
   2   0   8        4.84        1.20      2.15 o
   3   0   8      235.29      228.03      9.46 o
   4   0   8       33.02       32.90      4.35 o
   5   0   8        6.05        9.86      3.31 o
  -5   1   8        1.48        0.64      2.15 o
  -4   1   8        2.01        2.46      1.92 o
  -3   1   8       96.97       98.02      3.40 o
  -2   1   8      332.35      354.20      6.14 o
  -1   1   8       16.39       23.08      1.99 o
   0   1   8       46.94       37.68      2.21 o
   1   1   8       23.60       28.23      1.81 o
   2   1   8       48.99       54.56      2.81 o
   3   1   8      149.81      152.00      5.45 o
   4   1   8        0.49        3.32      1.96 o
   5   1   8        1.49        5.03      2.17 o
  -5   2   8        0.13        0.89      2.09 o
  -4   2   8        7.74       10.36      2.62 o
  -3   2   8        0.43        0.33      1.28 o
  -2   2   8        0.16        0.32      1.20 o
  -1   2   8        2.22       -0.72      1.04 o
   0   2   8        0.78       -0.66      1.22 o
   1   2   8       47.68       47.77      2.02 o
   2   2   8      118.58      101.68      4.13 o
   3   2   8       90.01       80.57      4.14 o
   4   2   8        9.78       13.01      2.58 o
   5   2   8        3.48        7.37      2.22 o
  -5   3   8        4.63        6.75      2.81 o
  -4   3   8       16.90       17.04      2.23 o
  -3   3   8        2.68        1.80      1.33 o
  -2   3   8       25.06       26.31      2.46 o
  -1   3   8       16.34       12.48      1.46 o
   0   3   8      117.75      121.73      3.92 o
   1   3   8      387.99      373.45      4.90 o
   2   3   8      134.58      119.07      3.65 o
   3   3   8       59.79       60.78      3.95 o
   4   3   8       23.14       21.01      2.75 o
   5   3   8       11.31       18.67      4.28 o
  -5   4   8       21.12       20.24      3.54 o
  -4   4   8       11.80       11.56      2.12 o
  -3   4   8        5.32        4.54      1.44 o
  -2   4   8       16.59       15.52      1.79 o
  -1   4   8        6.27        4.43      1.47 o
   0   4   8       17.50        8.13      1.57 o
   1   4   8       32.47       41.38      2.33 o
   2   4   8       77.81       72.43      3.67 o
   3   4   8       17.85       23.42      2.58 o
   4   4   8        0.73        1.58      2.28 o
   5   4   8       21.81       33.76      3.29 o
  -5   5   8        7.46        8.46      2.60 o
  -4   5   8       15.05       15.70      2.24 o
  -3   5   8        9.47        7.68      1.79 o
  -2   5   8       55.79       56.10      3.20 o
  -1   5   8     1213.19     1258.62     12.09 o
   0   5   8      120.68      124.18      5.49 o
   1   5   8       20.70       22.80      1.51 o
   2   5   8      175.63      159.68      6.29 o
   3   5   8      139.18      131.54      6.24 o
   4   5   8       10.75       12.24      2.75 o
   5   5   8        0.25        5.17      2.54 o
  -5   6   8       14.96       13.64      2.84 o
  -4   6   8        8.01        6.52      1.92 o
  -3   6   8        0.06       -0.43      1.33 o
  -2   6   8       36.16       33.24      1.90 o
  -1   6   8        5.10        8.14      1.43 o
   0   6   8       20.98       21.13      2.10 o
   1   6   8        4.45        6.44      1.03 o
   2   6   8      572.33      524.50     10.51 o
   3   6   8        2.57       -0.42      1.80 o
   4   6   8        0.18        2.72      2.18 o
   5   6   8       33.16       40.71      6.98 o
  -5   7   8        3.77        2.68      2.55 o
  -4   7   8       83.92       80.40      4.40 o
  -3   7   8        1.30        2.43      1.50 o
  -2   7   8        0.50        0.92      1.83 o
  -1   7   8       98.59       95.29      2.73 o
   0   7   8      901.33      935.13     11.27 o
   1   7   8       11.18        8.69      1.16 o
   2   7   8      696.15      646.93     12.21 o
   3   7   8      132.12      125.45      4.67 o
   4   7   8        6.58       12.12      2.81 o
   5   7   8        2.50        8.68      6.45 o
  -5   8   8       15.91       10.32      3.14 o
  -4   8   8        7.00        4.43      2.16 o
  -3   8   8       17.83       12.88      1.89 o
  -2   8   8       49.18       51.23      2.43 o
  -1   8   8       49.79       52.34      4.02 o
   0   8   8      529.18      491.33      7.64 o
   1   8   8      112.97      115.00      3.33 o
   2   8   8      542.55      502.80      8.84 o
   3   8   8        1.77        1.03      1.93 o
   4   8   8       43.59       39.74      3.85 o
  -5   9   8        3.67        1.11      2.52 o
  -4   9   8       12.88        5.71      2.29 o
  -3   9   8      149.78      147.19      5.13 o
  -2   9   8      257.23      261.51      5.57 o
  -1   9   8       10.41        7.16      3.92 o
   0   9   8      692.89      650.29      9.15 o
   1   9   8        4.55        2.56      1.69 o
   2   9   8      183.76      169.54      8.56 o
   3   9   8       15.10       15.52      2.52 o
   4   9   8       17.58       18.93      3.62 o
  -5  10   8       10.76        5.80      2.85 o
  -4  10   8       12.34       14.17      3.16 o
  -3  10   8       39.58       29.34      3.45 o
  -2  10   8        4.49        6.78      1.69 o
  -1  10   8      239.67      230.70      4.73 o
   0  10   8       24.73       27.25      2.81 o
   1  10   8      261.94      259.85      4.57 o
   2  10   8        0.08        2.04      1.92 o
   3  10   8       88.89       84.94      4.32 o
   4  10   8       36.70       40.16      4.14 o
  -4  11   8        0.44       -0.75      2.11 o
  -3  11   8       75.00       72.32      4.86 o
  -2  11   8      182.18      185.58      4.59 o
  -1  11   8       41.46       38.17      2.64 o
   0  11   8      712.63      666.12     10.08 o
   1  11   8     2849.70     2786.02     23.09 o
   2  11   8       63.73       62.15      3.77 o
   3  11   8       32.07       36.78      3.88 o
   4  11   8        7.48       10.24      3.16 o
  -4  12   8        2.45       -0.27      2.34 o
  -3  12   8        3.20        2.90      2.28 o
  -2  12   8      150.21      129.85      5.57 o
  -1  12   8       23.01       21.84      5.21 o
   0  12   8      139.94      137.59      4.07 o
   1  12   8       90.39       87.33      4.52 o
   2  12   8        2.51        3.97      3.40 o
   3  12   8        3.55        1.34      3.54 o
   4  12   8       36.52       52.70      4.87 o
  -4  13   8        2.13        2.63      2.39 o
  -3  13   8       32.20       38.03      3.83 o
  -2  13   8       13.35       16.91      2.75 o
  -1  13   8       21.84       19.08      2.70 o
   0  13   8      129.68      138.09      5.48 o
   1  13   8      469.57      441.39      6.38 o
   2  13   8       13.16       13.35      2.52 o
   3  13   8       46.97       45.23      3.66 o
   4  13   8       17.87       32.61      4.37 o
  -4  14   8        0.50       -2.21      2.21 o
  -3  14   8       37.69       27.70      3.62 o
  -2  14   8       95.02       86.33      4.84 o
  -1  14   8       77.30       75.01      4.53 o
   0  14   8        1.24        0.17      1.94 o
   1  14   8       34.50       29.40      3.06 o
   2  14   8        1.27        0.53      1.96 o
   3  14   8        0.01       -1.41      2.73 o
   4  14   8      161.55      163.00      7.41 o
  -4  15   8        3.76        4.42      2.85 o
  -3  15   8        7.61        7.64      3.73 o
  -2  15   8        9.33        5.93      2.98 o
  -1  15   8       40.73       45.91      3.73 o
   0  15   8     1128.35     1140.17     16.88 o
   1  15   8      413.55      398.94      9.06 o
   2  15   8       18.94       14.39      3.79 o
   3  15   8       14.90        6.39      3.92 o
   4  15   8        2.36        4.72      5.88 o
  -4  16   8       10.50        8.00      2.65 o
  -3  16   8       40.80       32.52      4.59 o
  -2  16   8       29.13       34.47      4.35 o
  -1  16   8       40.24       38.59      3.58 o
   0  16   8       74.27       80.92      4.76 o
   1  16   8      181.84      186.59      7.06 o
   2  16   8        8.59       13.52      3.87 o
   3  16   8        6.19       15.04      6.01 o
   4  16   8        2.16        1.04      3.49 o
  -4  17   8        4.69       -0.30      2.53 o
  -3  17   8        6.28        3.64      3.06 o
  -2  17   8        4.48        0.64      2.53 o
  -1  17   8       25.06       20.28      3.06 o
   0  17   8       21.80       21.38      3.02 o
   1  17   8       43.63       53.71      7.16 o
   2  17   8       34.31       26.09      5.88 o
   3  17   8       32.26       34.44      4.96 o
   4  17   8       26.68       23.54      4.78 o
  -4  18   8       18.19       18.89      3.31 o
  -3  18   8       14.13        7.19      3.42 o
  -2  18   8       13.95       21.02      3.98 o
  -1  18   8        0.07        0.24      2.05 o
   0  18   8      190.48      187.04      7.85 o
   1  18   8       16.09       13.81      5.12 o
   2  18   8       33.27       24.30      5.88 o
   3  18   8       15.50       11.00      4.86 o
  -3  19   8       24.00       30.44      4.79 o
  -2  19   8       11.58       15.69      3.79 o
  -1  19   8       38.69       41.86      3.94 o
   0  19   8       28.22       28.26      3.71 o
   1  19   8       59.97       70.34      8.44 o
   2  19   8       54.95       62.66      8.18 o
   3  19   8        0.92        0.51      4.35 o
  -3  20   8       16.86       11.19      3.89 o
  -2  20   8        3.62        9.86      3.34 o
  -1  20   8        1.54       -1.57      2.48 o
   0  20   8        0.58       -0.91      2.20 o
   1  20   8       11.19       11.25      5.12 o
   2  20   8       49.38       43.74      7.16 o
   3  20   8       16.01        9.46      5.37 o
  -3  21   8        1.31        2.75      3.42 o
  -2  21   8        1.56       -1.11      2.80 o
  -1  21   8       18.39       21.36      3.65 o
   0  21   8       88.96       83.24      5.09 o
   1  21   8        2.65       -2.05      4.09 o
   2  21   8        0.07        2.56      4.60 o
   3  21   8        3.28        3.07      4.60 o
  -3  22   8        6.57        6.71      4.09 o
  -2  22   8        3.41        4.91      3.52 o
  -1  22   8       59.09       57.69      4.82 o
   0  22   8        0.04       -1.73      2.80 o
   1  22   8        1.54       -0.26      4.35 o
   2  22   8        5.33        4.35      4.86 o
  -2  23   8        2.60        2.36      3.31 o
  -1  23   8       11.51        8.87      3.60 o
   0  23   8        8.57        7.53      3.34 o
   1  23   8        0.88        9.21      5.12 o
   2  23   8        1.84        5.12      5.12 o
  -2  24   8        2.68        4.52      3.68 o
  -1  24   8        1.77       -1.86      2.88 o
   0  24   8        0.39        2.05      4.60 o
   1  24   8        1.71        1.02      4.86 o
   2  24   8        3.64        6.39      5.12 o
  -2  25   8        9.33        6.36      3.96 o
  -1  25   8       39.46       34.36      6.39 o
   0  25   8       13.78       14.83      6.14 o
   1  25   8        0.70        1.02      5.12 o
  -1  26   8        0.02       -3.84      4.60 o
   0  26   8        0.39        0.00      5.12 o
   1  26   8        0.41       -3.07      4.60 o
  -5   1   9       28.15       26.40      3.36 o
  -4   1   9        0.97        0.59      1.91 o
  -3   1   9       30.43       35.66      2.47 o
  -2   1   9      459.97      471.25      6.19 o
  -1   1   9      399.03      392.72      6.41 o
   0   1   9        0.14       -1.09      1.22 o
   1   1   9        0.87       -1.09      1.77 o
   2   1   9      166.01      121.22      5.85 o
   3   1   9        6.07        7.73      2.39 o
   4   1   9        6.40       12.47      3.14 o
  -5   2   9       25.63       24.17      3.29 o
  -4   2   9        6.46        5.22      2.31 o
  -3   2   9      103.45      101.14      3.63 o
  -2   2   9      688.70      708.18      7.83 o
  -1   2   9      579.09      553.16      6.81 o
   0   2   9        2.04       -1.61      1.70 o
   1   2   9      176.91      159.47      3.98 o
   2   2   9        0.13       -2.22      2.22 o
   3   2   9        5.51        5.21      2.62 o
   4   2   9        6.78       12.51      2.53 o
  -5   3   9        2.42        0.78      2.30 o
  -4   3   9       61.28       61.14      3.74 o
  -3   3   9       14.15       15.00      1.91 o
  -2   3   9        1.72       -1.37      1.37 o
  -1   3   9      393.05      403.96      5.69 o
   0   3   9       87.34      102.95      3.69 o
   1   3   9       58.15       65.12      2.38 o
   2   3   9        4.14        4.02      2.66 o
   3   3   9       75.07       66.53      4.48 o
   4   3   9        4.79        6.36      2.58 o
  -5   4   9        5.44        3.02      2.40 o
  -4   4   9       20.67       25.57      2.70 o
  -3   4   9       77.87       83.00      4.44 o
  -2   4   9       65.91       68.99      2.84 o
  -1   4   9      342.07      347.07      5.24 o
   0   4   9       37.80       29.81      2.46 o
   1   4   9       30.75       28.04      1.85 o
   2   4   9      156.81      131.75      5.85 o
   3   4   9       10.14        6.80      2.73 o
   4   4   9        0.18        2.53      2.42 o
  -5   5   9        3.68        5.87      2.53 o
  -4   5   9       18.50       17.62      3.15 o
  -3   5   9       45.71       45.86      2.84 o
  -2   5   9      387.10      369.66      6.18 o
  -1   5   9      144.83      136.11      3.59 o
   0   5   9       64.20       63.00      3.22 o
   1   5   9        0.37       -0.99      0.99 o
   2   5   9        6.06        3.55      2.70 o
   3   5   9       97.74       92.44      5.26 o
   4   5   9        7.24        1.78      2.63 o
  -5   6   9        3.58        0.45      2.80 o
  -4   6   9       58.22       58.62      3.99 o
  -3   6   9       32.12       30.00      2.50 o
  -2   6   9      231.51      232.65      6.07 o
  -1   6   9      810.43      793.31      9.39 o
   0   6   9       75.58       75.90      3.41 o
   1   6   9       30.82       36.21      2.33 o
   2   6   9      221.14      213.84      7.16 o
   3   6   9       21.46       26.33      3.51 o
   4   6   9        1.24        4.23      2.76 o
  -4   7   9        4.70        3.35      3.03 o
  -3   7   9       74.45       71.68      3.42 o
  -2   7   9       30.90       34.75      2.07 o
  -1   7   9      283.68      266.08      4.77 o
   0   7   9        6.22        8.14      1.90 o
   1   7   9        1.08       -0.46      1.75 o
   2   7   9        9.69       17.38      3.23 o
   3   7   9       18.26       15.25      3.21 o
   4   7   9        0.00        0.39      5.09 o
  -4   8   9       37.26       31.46      3.22 o
  -3   8   9       17.14       14.88      3.58 o
  -2   8   9        5.93        2.89      1.51 o
  -1   8   9       64.28       62.17      3.76 o
   0   8   9       51.83       60.12      4.04 o
   1   8   9       17.77       13.03      2.53 o
   2   8   9       84.12       71.16      4.03 o
   3   8   9       52.55       49.94      4.45 o
   4   8   9        2.59        7.27      3.09 o
  -4   9   9        3.55        2.81      2.19 o
  -3   9   9       26.96       27.23      2.78 o
  -2   9   9       28.10       34.86      2.61 o
  -1   9   9       91.36       87.61      4.36 o
   0   9   9        2.43        1.31      1.76 o
   1   9   9      165.01      158.53      4.77 o
   2   9   9        3.54        1.68      2.58 o
   3   9   9      261.73      242.40      6.73 o
   4   9   9        1.04        4.80      4.39 o
  -4  10   9       17.94       16.94      3.23 o
  -3  10   9       10.33        5.51      2.54 o
  -2  10   9       20.97       21.05      2.20 o
  -1  10   9      286.26      268.37      9.48 o
   0  10   9      228.34      223.95      5.79 o
   1  10   9      232.12      207.30      4.75 o
   2  10   9       11.58       12.54      2.38 o
   3  10   9        0.08        0.48      2.25 o
   4  10   9       26.70       32.92      4.32 o
  -4  11   9        6.01        4.78      2.70 o
  -3  11   9        2.49       -0.47      2.25 o
  -2  11   9        3.84        4.58      2.18 o
  -1  11   9       11.16        4.96      2.83 o
   0  11   9      445.47      431.43      8.95 o
   1  11   9      306.55      323.38      6.05 o
   2  11   9        9.36        6.85      3.49 o
   3  11   9        0.05       -0.20      4.76 o
   4  11   9       40.95       51.78      5.45 o
  -4  12   9       11.46       13.21      3.96 o
  -3  12   9       25.57       23.58      4.11 o
  -2  12   9        1.66        2.09      2.18 o
  -1  12   9       37.56       38.83      3.53 o
   0  12   9       58.08       55.71      2.65 o
   1  12   9       94.84       91.62      6.12 o
   2  12   9       19.07       17.42      2.72 o
   3  12   9       45.71       48.84      4.76 o
   4  12   9       28.44       23.28      4.18 o
  -4  13   9        0.57        1.44      2.48 o
  -3  13   9       27.24       26.09      3.58 o
  -2  13   9        3.32        4.57      2.29 o
  -1  13   9       47.56       50.12      3.98 o
   0  13   9      219.02      211.60      5.80 o
   1  13   9      375.74      380.82     15.09 o
   2  13   9       98.83       94.12      6.33 o
   3  13   9       24.79       27.57      4.63 o
   4  13   9       65.35       78.35      6.41 o
  -4  14   9       23.16       20.66      4.27 o
  -3  14   9       50.01       51.58     12.40 o
  -2  14   9        6.80        3.33      2.71 o
  -1  14   9        1.63        1.06      2.06 o
   0  14   9        1.09       -0.69      1.98 o
   1  14   9       47.37       44.87      5.34 o
   2  14   9        7.11        9.49      3.36 o
   3  14   9       39.84       44.60      5.01 o
   4  14   9        7.96       11.60      4.05 o
  -4  15   9        4.40       -1.43      2.44 o
  -3  15   9       20.63       26.98      3.69 o
  -2  15   9        2.16        3.81      2.88 o
  -1  15   9       39.39       39.62      3.73 o
   0  15   9      374.40      378.72      8.80 o
   1  15   9       95.40       91.14      6.99 o
   2  15   9       47.05       50.38      5.75 o
   3  15   9       14.77       22.64      4.34 o
  -4  16   9        7.43       12.02      5.61 o
  -3  16   9        5.94        9.08      3.44 o
  -2  16   9        0.03        0.12      2.69 o
  -1  16   9       48.03       44.30      3.91 o
   0  16   9      267.75      281.02     14.03 o
   1  16   9        3.76        1.02      4.09 o
   2  16   9       28.65       24.95      4.59 o
   3  16   9        7.99        7.78      4.02 o
  -3  17   9        0.80       -0.02      2.98 o
  -2  17   9        0.15        1.53      2.89 o
  -1  17   9        0.01       -1.89      2.15 o
   0  17   9      164.73      175.98      6.69 o
   1  17   9        0.81        1.79      4.35 o
   2  17   9       13.86       17.16      7.42 o
   3  17   9      118.50      106.27     13.56 o
  -3  18   9        7.15       12.02      5.63 o
  -2  18   9        0.53       -0.77      3.84 o
  -1  18   9       45.88       46.77      4.16 o
   0  18   9       19.05       18.44      3.07 o
   1  18   9        2.68        8.95      4.86 o
   2  18   9       11.39       14.07      5.37 o
   3  18   9       55.35       73.33      9.59 o
  -3  19   9        3.35        3.47      4.73 o
  -2  19   9       20.35       26.48      4.43 o
  -1  19   9      198.31      203.27      7.33 o
   0  19   9        3.32       -1.07      2.55 o
   1  19   9       16.77       15.60      5.88 o
   2  19   9        4.85        2.30      4.35 o
   3  19   9       70.37       75.20      9.46 o
  -3  20   9        1.91        3.71      3.52 o
  -2  20   9       16.63       21.07      4.33 o
  -1  20   9      168.81      174.24      6.99 o
   0  20   9        0.09       -0.54      2.76 o
   1  20   9       40.43       47.83      7.93 o
   2  20   9        0.94        1.02      4.60 o
   3  20   9        8.04        6.65      5.12 o
  -2  21   9       10.44       18.02      4.43 o
  -1  21   9       80.37       85.23      5.71 o
   0  21   9        0.06        6.18      3.12 o
   1  21   9        5.17        7.67      5.37 o
   2  21   9       64.56       62.15      8.95 o
  -2  22   9       35.84       38.50      5.61 o
  -1  22   9        0.28       -1.46      3.06 o
   0  22   9       14.54       16.88      6.14 o
   1  22   9        8.70       17.14      6.14 o
   2  22   9       27.46       34.53      7.42 o
  -2  23   9       15.59       21.81      4.69 o
  -1  23   9        1.41        2.84      3.58 o
   0  23   9       13.25       17.65      5.88 o
   1  23   9        2.68       10.23      5.63 o
   2  23   9       23.13       28.90      7.16 o
  -1  24   9       17.73       10.23      5.88 o
   0  24   9       28.69       37.85      7.67 o
   1  24   9       13.80       15.35      6.39 o
  -1  25   9        4.56       -1.53      5.12 o
   0  25   9        5.56       11.25      6.14 o
  -4   0  10       19.35       20.22      4.16 o
  -3   0  10      269.66      278.44      8.02 o
  -2   0  10        0.03       -4.36      5.18 o
  -1   0  10       12.52       14.88      3.08 o
   0   0  10       40.01       42.64      3.81 o
   1   0  10     1243.14     1068.99     35.90 o
   2   0  10        5.27       10.55      7.16 o
   3   0  10       97.97       98.01      7.01 o
   4   0  10       20.48       29.28      5.03 o
  -4   1  10        2.06        0.29      2.06 o
  -3   1  10      258.27      264.30      6.72 o
  -2   1  10      559.09      568.30      7.12 o
  -1   1  10        0.79       -1.54      1.54 o
   0   1  10       48.04       38.35      2.62 o
   1   1  10       12.88       12.82      1.72 o
   2   1  10       50.82       42.59      4.91 o
   3   1  10        0.75        3.87      2.51 o
   4   1  10       25.95       34.43      3.74 o
  -4   2  10        7.57       11.56      2.56 o
  -3   2  10       78.16       85.39      4.46 o
  -2   2  10      151.58      164.45      4.24 o
  -1   2  10        1.11       -1.38      1.38 o
   0   2  10       18.13       18.98      2.09 o
   1   2  10       10.67       10.65      1.72 o
   2   2  10        0.03       -0.14      2.63 o
   3   2  10       36.07       35.29      3.48 o
   4   2  10        8.26       12.70      2.99 o
  -4   3  10       32.18       36.07      3.45 o
  -3   3  10      118.30      127.61      4.44 o
  -2   3  10      279.99      277.47      4.91 o
  -1   3  10        8.92        4.32      1.52 o
   0   3  10        0.29        0.09      1.58 o
   1   3  10      135.37      101.37      3.47 o
   2   3  10       54.30       52.65      4.54 o
   3   3  10        0.18       -0.42      2.54 o
   4   3  10        0.96        5.53      2.64 o
  -4   4  10       43.93       49.75      3.84 o
  -3   4  10       97.37      104.20      4.24 o
  -2   4  10      192.84      191.09      6.86 o
  -1   4  10      284.11      294.82      4.93 o
   0   4  10      286.28      270.37      6.83 o
   1   4  10       82.75       65.20      3.67 o
   2   4  10      171.06      131.70     13.38 o
   3   4  10       91.39       92.66      6.13 o
   4   4  10       61.00       85.01      5.99 o
  -4   5  10        0.23       -0.07      2.05 o
  -3   5  10       98.49      102.71      4.46 o
  -2   5  10       41.51       32.69      2.46 o
  -1   5  10      371.17      373.62      5.56 o
   0   5  10        1.29        0.11      1.66 o
   1   5  10      211.26      204.68      5.52 o
   2   5  10        9.65        2.01      2.87 o
   3   5  10       15.89       14.56      3.45 o
   4   5  10        0.06       -1.16      2.82 o
  -4   6  10       30.21       29.27      3.26 o
  -3   6  10       45.70       44.16      4.92 o
  -2   6  10       12.76       14.46      1.73 o
  -1   6  10      499.41      511.94      7.20 o
   0   6  10       77.28       83.14      4.91 o
   1   6  10       64.31       66.19      3.83 o
   2   6  10        1.61       -1.47      3.93 o
   3   6  10        3.65        2.67      2.80 o
   4   6  10        4.68        5.63      3.20 o
  -4   7  10        1.55        2.34      2.63 o
  -3   7  10      164.52      171.39      5.43 o
  -2   7  10       16.82       20.54      1.92 o
  -1   7  10       48.57       42.49      3.42 o
   0   7  10       78.44       74.83      3.72 o
   1   7  10       78.48       70.48      8.17 o
   2   7  10      100.86       78.87      5.46 o
   3   7  10        4.50        4.06      2.94 o
   4   7  10       41.78       42.30      4.69 o
  -4   8  10        2.22        3.99      2.65 o
  -3   8  10        7.86        6.32      2.74 o
  -2   8  10        0.49        1.50      1.77 o
  -1   8  10        9.90        7.76      2.23 o
   0   8  10       87.78       97.74      3.99 o
   1   8  10      152.18      130.36     10.53 o
   2   8  10        6.84        5.12      3.00 o
   3   8  10        0.02       -2.61      2.61 o
   4   8  10        9.26       10.00      3.54 o
  -4   9  10       70.02       77.05      6.89 o
  -3   9  10       37.93       41.23      6.89 o
  -2   9  10        4.35        3.10      2.30 o
  -1   9  10       21.36       20.96      2.80 o
   0   9  10      451.43      458.11      7.96 o
   1   9  10       40.11       37.44      4.33 o
   2   9  10       30.98       32.92      3.36 o
   3   9  10        1.60        0.26      2.97 o
   4   9  10        1.11       -0.53      3.10 o
  -4  10  10        1.85        4.72      3.05 o
  -3  10  10        0.74        1.79      2.41 o
  -2  10  10        8.23        6.57      2.79 o
  -1  10  10        0.38        0.42      2.04 o
   0  10  10       21.66       21.02      2.72 o
   1  10  10        9.86        6.78      3.34 o
   2  10  10        1.55        2.78      2.23 o
   3  10  10       12.26        6.84      3.33 o
   4  10  10        2.65        4.89      3.51 o
  -4  11  10       23.88       29.45      4.08 o
  -3  11  10        2.04        3.53      2.50 o
  -2  11  10       25.65       18.49      3.70 o
  -1  11  10      132.49      123.34      5.45 o
   0  11  10       40.96       44.82      3.69 o
   1  11  10       52.67       51.54      5.01 o
   2  11  10        7.85       10.57      3.45 o
   3  11  10        6.77        7.15      3.49 o
   4  11  10       22.52       25.81      4.49 o
  -4  12  10        0.01       -1.44      2.46 o
  -3  12  10        3.63        0.57      2.41 o
  -2  12  10        9.30        8.30      2.98 o
  -1  12  10       30.79       34.89      3.62 o
   0  12  10        6.99        8.81      2.25 o
   1  12  10        9.08        7.81      3.52 o
   2  12  10        0.01        2.34      3.19 o
   3  12  10        0.01        3.09      3.27 o
  -4  13  10       13.51       20.49      3.82 o
  -3  13  10        8.89        8.12      2.93 o
  -2  13  10        3.23        1.13      2.69 o
  -1  13  10       16.52       16.18      4.54 o
   0  13  10       67.45       74.03      4.25 o
   1  13  10        2.05        4.97      4.35 o
   2  13  10       13.29       16.95      3.95 o
   3  13  10        3.43        1.41      3.33 o
  -3  14  10        6.87        8.28      2.90 o
  -2  14  10        1.77       -0.51      3.84 o
  -1  14  10        0.57        0.93      2.13 o
   0  14  10       62.92       70.85      4.66 o
   1  14  10        6.56        8.27      4.22 o
   2  14  10       37.23       30.71      4.71 o
   3  14  10       10.29        8.66      6.56 o
  -3  15  10        8.25       13.70      4.13 o
  -2  15  10       16.21       13.42      3.70 o
  -1  15  10        7.00       12.67      2.87 o
   0  15  10      218.30      223.34     14.90 o
   1  15  10       13.47       20.27      7.93 o
   2  15  10        2.13        1.48      3.55 o
   3  15  10       23.61       20.28      4.46 o
  -3  16  10       30.46       22.17      3.78 o
  -2  16  10        6.97        4.70      4.86 o
  -1  16  10        0.18       -0.25      2.22 o
   0  16  10       30.44       30.13      4.41 o
   1  16  10        2.83        1.38      3.49 o
   2  16  10        0.03        2.00      3.64 o
   3  16  10       75.60       92.36      7.61 o
  -3  17  10        4.31        4.96      3.52 o
  -2  17  10        0.16       -2.69      2.69 o
  -1  17  10       36.69       38.81      4.07 o
   0  17  10       79.50       85.68      6.40 o
   1  17  10        0.09        5.37      4.60 o
   2  17  10        4.27       11.77      4.42 o
   3  17  10        0.03       -2.65      5.12 o
  -3  18  10        0.67        1.91      3.42 o
  -2  18  10        0.17        1.96      3.16 o
  -1  18  10       71.98       74.68      6.42 o
   0  18  10        6.46        7.18      3.26 o
   1  18  10       30.25       41.44      7.42 o
   2  18  10       14.47       16.63      5.88 o
  -2  19  10        1.50        1.82      3.71 o
  -1  19  10      173.22      203.67      7.43 o
   0  19  10       15.82       26.86      6.39 o
   1  19  10        2.49        6.65      5.37 o
   2  19  10       12.14       19.95      6.39 o
  -2  20  10        6.76        4.12      3.60 o
  -1  20  10       79.26       84.93      8.32 o
   0  20  10        8.60       17.65      5.88 o
   1  20  10        3.73        2.05      5.12 o
   2  20  10       11.53       21.23      6.65 o
  -2  21  10        5.61       -0.19      3.34 o
  -1  21  10      119.72      134.77      8.34 o
   0  21  10        0.07        8.70      5.37 o
   1  21  10        7.63        4.35      5.12 o
   2  21  10        0.01        1.02      5.12 o
  -1  22  10       24.97       28.90      7.16 o
   0  22  10       19.26       19.18      6.14 o
   1  22  10        6.26        5.12      5.63 o
  -1  23  10       21.77       27.11      7.42 o
   0  23  10       57.11       61.39      9.21 o
   1  23  10        3.23        7.16      5.88 o
  -4   1  11        0.05        0.56      2.17 o
  -3   1  11       24.08       18.60      2.50 o
  -2   1  11      522.93      535.35      7.68 o
  -1   1  11      264.65      277.71      6.30 o
   0   1  11       56.82       55.13      3.14 o
   1   1  11       18.86       10.64      2.93 o
   2   1  11       37.98       43.62      4.76 o
   3   1  11       36.51       45.07      4.06 o
   4   1  11        5.17        9.59      3.13 o
  -4   2  11        0.20        2.99      2.29 o
  -3   2  11        2.08        1.09      2.42 o
  -2   2  11       18.64       18.38      2.23 o
  -1   2  11        6.90        4.35      1.55 o
   0   2  11      186.29      158.95      4.49 o
   1   2  11      229.00      187.59      6.58 o
   2   2  11        1.25        2.84      2.62 o
   3   2  11        0.51        5.58      2.79 o
   4   2  11       25.59       25.44      3.72 o
  -4   3  11        1.19       -0.89      2.19 o
  -3   3  11      289.21      308.17      7.38 o
  -2   3  11        8.27        6.80      1.87 o
  -1   3  11        8.64        6.62      1.58 o
   0   3  11       63.54       48.44      3.02 o
   1   3  11        0.22       -0.39      2.63 o
   2   3  11        2.12       -0.52      2.81 o
   3   3  11        2.24        4.46      2.69 o
   4   3  11       32.05       37.80      4.17 o
  -4   4  11       58.94       63.93      5.31 o
  -3   4  11      112.30      112.47      5.94 o
  -2   4  11       38.89       35.90      2.97 o
  -1   4  11       17.18       18.48      1.88 o
   0   4  11       58.60       55.18      3.20 o
   1   4  11        0.43       -2.57      2.92 o
   2   4  11        5.49        3.60      3.16 o
   3   4  11        3.85       10.19      3.79 o
   4   4  11        6.54       13.08      3.54 o
  -4   5  11       10.74       14.66      3.44 o
  -3   5  11       47.63       55.06      4.75 o
  -2   5  11        4.65        8.04      2.78 o
  -1   5  11        0.03       -0.30      1.70 o
   0   5  11      363.18      351.49      6.94 o
   1   5  11       95.69       84.81      5.74 o
   2   5  11      117.63      123.38     12.02 o
   3   5  11       19.19       20.18      3.92 o
   4   5  11        1.24        3.36      3.48 o
  -4   6  11       11.12       14.14      3.44 o
  -3   6  11        4.59       -3.11      3.51 o
  -2   6  11       39.45       32.11      3.70 o
  -1   6  11      109.50      115.52      4.40 o
   0   6  11       88.83       76.59      3.86 o
   1   6  11        0.65       -0.51      2.94 o
   2   6  11       54.80       46.37      4.71 o
   3   6  11        9.89       13.56      3.78 o
   4   6  11        0.04       12.79      5.12 o
  -4   7  11       73.01       66.86      5.46 o
  -3   7  11        1.64       -0.28      2.46 o
  -2   7  11        3.10        2.76      2.32 o
  -1   7  11       19.80       25.55      3.06 o
   0   7  11        5.70        2.57      2.05 o
   1   7  11        0.00       -2.40      2.98 o
   2   7  11        0.59       -2.71      2.84 o
   3   7  11        7.59       12.42      5.10 o
  -4   8  11       35.13       37.73      5.09 o
  -3   8  11        3.47        0.78      2.44 o
  -2   8  11        6.27        0.13      2.71 o
  -1   8  11       39.91       46.63      3.76 o
   0   8  11       26.50       24.23      2.64 o
   1   8  11       57.49       56.44      5.27 o
   2   8  11        3.85        5.69      3.20 o
   3   8  11        0.18        1.84      5.80 o
  -4   9  11        0.13       -0.43      2.80 o
  -3   9  11       11.05        9.99      3.62 o
  -2   9  11        9.35       14.90      3.52 o
  -1   9  11      145.18      140.61      6.83 o
   0   9  11       25.52       27.65      2.84 o
   1   9  11       10.80        8.24      3.58 o
   2   9  11       44.20       43.72      5.61 o
   3   9  11        8.46        7.91      3.59 o
  -3  10  11       27.58       35.74      4.23 o
  -2  10  11        2.28        0.59      2.80 o
  -1  10  11        3.19        1.56      2.39 o
   0  10  11        7.84        6.60      2.08 o
   1  10  11       17.75       10.30      3.72 o
   2  10  11        0.29        1.47      3.24 o
   3  10  11        1.68        0.97      3.43 o
  -3  11  11        2.46        2.94      2.70 o
  -2  11  11        2.43       -1.18      2.62 o
  -1  11  11        0.42        0.81      3.25 o
   0  11  11        0.00       -1.49      1.73 o
   1  11  11        0.72        0.65      3.22 o
   2  11  11        8.86        5.61      3.56 o
   3  11  11       55.88       57.86      5.67 o
  -3  12  11        0.21        2.44      3.71 o
  -2  12  11        3.85        4.09      3.13 o
  -1  12  11       44.67       43.89      4.09 o
   0  12  11       25.74       26.95      3.14 o
   1  12  11       17.96       21.32      4.26 o
   2  12  11       15.22       11.78      3.96 o
   3  12  11       32.05       37.54      5.68 o
  -3  13  11        1.32       -1.01      2.75 o
  -2  13  11       13.20       14.58      3.80 o
  -1  13  11       25.04       33.32      3.82 o
   0  13  11        4.25        1.33      2.59 o
   1  13  11        0.96        3.44      3.79 o
   2  13  11       39.68       44.62      5.25 o
   3  13  11        0.46       -3.06      7.29 o
  -3  14  11        0.66        1.63      2.85 o
  -2  14  11       48.85       55.73      5.96 o
  -1  14  11        7.61        5.06      3.45 o
   0  14  11        9.61       12.91      3.60 o
   1  14  11       13.26       14.56      4.54 o
   2  14  11        0.06       -0.66      3.37 o
   3  14  11        8.15       -0.52      3.93 o
  -3  15  11        0.29       -1.16      2.69 o
  -2  15  11        0.04        3.96      3.31 o
  -1  15  11       15.92       15.44      3.35 o
   0  15  11       32.15       29.50      4.48 o
   1  15  11        3.35        6.49      4.11 o
   2  15  11       26.25       30.90      9.59 o
  -3  16  11        9.86        3.18      3.71 o
  -2  16  11        3.43        0.77      3.34 o
  -1  16  11        1.54        1.92      2.55 o
   0  16  11       12.08       15.86      6.14 o
   1  16  11        4.11        1.76      3.92 o
   2  16  11        0.49        8.81      4.21 o
  -2  17  11        3.19        5.46      3.52 o
  -1  17  11       37.33       40.44      4.30 o
   0  17  11        0.00        4.35      5.12 o
   1  17  11       51.55       52.18      8.44 o
   2  17  11        0.04       -3.84      3.84 o
  -2  18  11        0.00       -0.53      4.99 o
  -1  18  11      166.79      187.03      7.42 o
   0  18  11       23.63       22.25      6.91 o
   1  18  11       48.53       58.32      8.95 o
   2  18  11       15.30       12.79      6.14 o
  -2  19  11       10.85       11.02      4.07 o
  -1  19  11       15.10       12.46      4.07 o
   0  19  11        1.84        0.00      5.37 o
   1  19  11        9.42       14.58      6.39 o
  -1  20  11        0.00        0.77      4.86 o
   0  20  11        0.07        2.81      5.37 o
   1  20  11        2.33       13.81      5.88 o
  -1  21  11        0.43        5.88      5.37 o
   0  21  11        7.41       12.02      6.39 o
  -3   0  12        0.98       -0.12      3.06 o
  -2   0  12        9.71       14.37      3.26 o
  -1   0  12        2.79       -2.18      2.86 o
   0   0  12      143.86      124.91      6.16 o
   1   0  12       19.51       18.76      4.84 o
   2   0  12      170.20      177.99      9.70 o
   3   0  12       14.96       22.48      5.44 o
  -3   1  12       61.79       54.14      4.69 o
  -2   1  12        3.96        3.15      1.90 o
  -1   1  12        0.01       -1.49      1.49 o
   0   1  12        5.47        2.00      1.78 o
   1   1  12       23.43       18.64      3.42 o
   2   1  12        1.63        6.68      2.99 o
   3   1  12       20.46       29.44      3.96 o
  -3   2  12        0.43        0.51      2.51 o
  -2   2  12        0.17        0.11      2.16 o
  -1   2  12        0.11       -1.18      1.83 o
   0   2  12       44.74       36.16      2.86 o
   1   2  12       48.81       52.44      4.54 o
   2   2  12       16.65       17.97      3.47 o
   3   2  12       19.92       25.66      3.98 o
  -3   3  12       39.24       44.13      4.47 o
  -2   3  12       13.04       13.10      2.90 o
  -1   3  12        6.21        2.33      2.00 o
   0   3  12       17.65       11.94      2.16 o
   1   3  12       16.88       22.35      3.60 o
   2   3  12       13.55       17.18      3.47 o
   3   3  12       24.78       29.47      3.97 o
  -3   4  12        6.56        3.11      2.70 o
  -2   4  12       18.78       14.80      3.69 o
  -1   4  12        0.14       -1.76      1.76 o
   0   4  12       34.31       31.58      2.75 o
   1   4  12        3.32        6.70      6.50 o
   2   4  12        0.82        2.43      2.75 o
   3   4  12        7.05       17.28      4.44 o
  -3   5  12       40.43       36.01      4.22 o
  -2   5  12        2.72       -0.58      2.26 o
  -1   5  12       25.09       26.97      2.71 o
   0   5  12        9.67        8.05      2.06 o
   1   5  12        1.73       -1.54      3.29 o
   2   5  12       17.21       26.47      4.85 o
   3   5  12        5.59        0.77      4.70 o
  -3   6  12       13.26       12.87      3.24 o
  -2   6  12        0.88       -2.62      2.62 o
  -1   6  12       15.47       11.38      2.42 o
   0   6  12        0.15        0.17      2.42 o
   1   6  12        5.84        5.44      3.49 o
   2   6  12      112.65      113.59     11.40 o
   3   6  12        1.35        5.51      3.72 o
  -3   7  12        0.49       -1.20      3.06 o
  -2   7  12       39.87       40.72      5.13 o
  -1   7  12       27.78       31.86      2.99 o
   0   7  12       10.53       11.73      2.84 o
   1   7  12       18.30       18.04      5.76 o
   2   7  12        1.69        5.27      3.68 o
   3   7  12        0.32        0.29      3.26 o
  -3   8  12       28.16       32.84      4.18 o
  -2   8  12       30.30       35.63      4.88 o
  -1   8  12       10.69       11.79      2.65 o
   0   8  12        3.87        2.96      2.58 o
   1   8  12        3.80        3.40      3.54 o
   2   8  12        2.91        7.33      3.72 o
   3   8  12        3.86        1.69      5.27 o
  -3   9  12       33.45       40.91      4.57 o
  -2   9  12       10.63       18.77      4.04 o
  -1   9  12       97.63       99.05      5.18 o
   0   9  12       29.11       24.77      3.42 o
   1   9  12       33.69       33.19      9.15 o
   2   9  12        0.23        1.77      3.54 o
   3   9  12        1.06       -1.59      4.99 o
  -3  10  12       11.96       16.30      3.58 o
  -2  10  12       16.93       23.92      4.51 o
  -1  10  12        0.91        0.51      2.38 o
   0  10  12       49.06       62.49      6.77 o
   1  10  12       80.33       80.18      6.44 o
   2  10  12       12.76       13.01      4.03 o
   3  10  12       11.63       10.80      4.93 o
  -3  11  12        4.14        5.71      3.05 o
  -2  11  12       33.83       27.00      4.79 o
  -1  11  12       60.93       66.08      6.12 o
   0  11  12        0.63        0.17      4.05 o
   1  11  12        0.09        2.65      3.79 o
   2  11  12        0.57        0.83      4.02 o
  -3  12  12       15.03       17.89      3.82 o
  -2  12  12       35.21       37.12      5.24 o
  -1  12  12       14.03       16.49      3.35 o
   0  12  12       30.02       31.01     12.40 o
   1  12  12        2.22        2.72      6.43 o
   2  12  12        3.45       -2.75      7.58 o
  -2  13  12       12.07       17.20     10.36 o
  -1  13  12       32.85       36.32      4.17 o
   0  13  12       20.37       25.80      5.39 o
   1  13  12        0.06       -3.99      3.99 o
   2  13  12        0.07       -1.37      3.86 o
  -2  14  12       81.87       92.39     12.15 o
  -1  14  12        4.84        3.79      2.77 o
   0  14  12       79.11       82.36      9.98 o
   1  14  12        8.34        7.57      6.52 o
   2  14  12       13.54        6.55      6.25 o
  -2  15  12       29.49       34.76      5.42 o
  -1  15  12        6.98        7.39      3.79 o
   0  15  12        0.12        8.18      5.63 o
   1  15  12       27.14       31.26      5.89 o
   2  15  12        0.00       -0.83      4.42 o
  -2  16  12        2.65        4.22      3.80 o
  -1  16  12        6.05       14.87      4.25 o
   0  16  12       19.19       26.09      7.16 o
   1  16  12       13.37       12.69      4.96 o
   0  17  12        1.18        1.53      5.37 o
   1  17  12        2.54       -1.53      5.12 o
  -1  18  12        2.47       -2.05      4.35 o
   0  18  12       10.04       14.07      6.91 o
   1  18  12       24.78       34.53      7.93 o
   0  19  12        2.58        5.88      6.14 o
  -3   1  13       10.71        9.69      4.07 o
  -2   1  13        8.88       11.47      3.79 o
  -1   1  13        0.12       -1.90      1.90 o
   0   1  13       12.08       11.65      4.98 o
   1   1  13       13.06       10.19      3.37 o
   2   1  13       13.40       12.38      3.58 o
   3   1  13        2.86        4.95      3.47 o
  -3   2  13        0.14       -0.41      3.45 o
  -2   2  13        0.02       -0.77      2.22 o
  -1   2  13       13.44       13.45      2.53 o
   0   2  13       50.68       54.02      4.90 o
   1   2  13       10.48        8.91      3.23 o
   2   2  13        0.01        0.90      3.08 o
   3   2  13        0.02        2.66      3.38 o
  -3   3  13        6.02        2.43      2.80 o
  -2   3  13        7.66        5.73      2.69 o
  -1   3  13        2.41        1.31      2.04 o
   0   3  13       13.00        8.25      3.39 o
   1   3  13        4.69        6.43      3.61 o
   2   3  13        1.54        0.75      3.43 o
  -3   4  13        0.47        0.50      2.90 o
  -2   4  13        9.15       11.42      3.12 o
  -1   4  13       12.77        6.96      2.32 o
   0   4  13       22.13       16.22      3.66 o
   1   4  13        0.13        3.44      3.69 o
   2   4  13        0.80        3.20      3.11 o
  -3   5  13        1.02        1.09      2.75 o
  -2   5  13       15.64       11.01      3.13 o
  -1   5  13       56.82       61.93      4.32 o
   0   5  13        1.09        3.19      3.16 o
   1   5  13       18.05       20.30      3.74 o
   2   5  13       20.08       25.11      3.96 o
  -3   6  13        0.02        0.52      2.70 o
  -2   6  13        0.14       -1.08      2.41 o
  -1   6  13        0.93        0.31      2.57 o
   0   6  13        7.96        7.83      3.36 o
   1   6  13        5.84        7.65      3.93 o
   2   6  13        0.60        0.62      3.63 o
  -3   7  13        9.42       11.16      3.43 o
  -2   7  13        9.47       13.54      4.48 o
  -1   7  13       39.39       41.53      3.47 o
   0   7  13       22.63       28.85      4.04 o
   1   7  13        0.04       -0.43      4.56 o
   2   7  13       10.09       24.91      4.76 o
  -2   8  13        8.33       12.60      3.97 o
  -1   8  13        8.75        9.91      2.88 o
   0   8  13        0.58       -0.43      3.70 o
   1   8  13       11.99       13.00      4.25 o
   2   8  13       38.17       44.85      7.09 o
  -2   9  13       48.28       50.89      5.97 o
  -1   9  13       25.25       24.40      6.28 o
   0   9  13        5.54        8.31      4.08 o
   1   9  13       29.21       36.01      5.96 o
   2   9  13      101.17      112.30      8.57 o
  -2  10  13        0.56        3.36      3.50 o
  -1  10  13        1.80        2.27      2.60 o
   0  10  13       16.52       18.89      7.42 o
   1  10  13        5.09        4.29      4.51 o
   2  10  13       16.50       20.80      6.77 o
  -2  11  13        4.78        6.52      3.80 o
  -1  11  13       17.63       25.03      3.85 o
   0  11  13        0.02        7.99      4.73 o
   1  11  13       42.33       48.37      5.93 o
   2  11  13        5.01        9.02      4.50 o
  -2  12  13       78.72       76.39      7.23 o
  -1  12  13        0.26        9.34      6.52 o
   0  12  13       13.79       11.60     10.23 o
   1  12  13        5.51       13.66      4.65 o
   2  12  13        0.22       -5.12      5.12 o
  -2  13  13        0.01       -2.30      3.44 o
  -1  13  13        3.13        4.41      3.81 o
   0  13  13       12.68        5.59      5.04 o
   1  13  13       32.77       42.34      9.59 o
  -1  14  13        0.28       -2.58      3.31 o
   0  14  13       29.88       27.62      7.93 o
   1  14  13        5.89        9.86      5.15 o
   0  15  13        1.86        4.86      5.88 o
   1  15  13        1.21       -0.47      4.72 o
   0  16  13        0.00        5.63      6.14 o
  -2   0  14        2.47        2.81      4.86 o
  -1   0  14       20.75       30.08      5.22 o
   0   0  14        5.99        4.79      5.37 o
   1   0  14        3.53       -2.60     17.14 o
   2   0  14        2.51        2.23      5.88 o
  -2   1  14        6.06        8.07      6.52 o
  -1   1  14        0.08        2.33      2.54 o
   0   1  14        7.46        3.29      4.26 o
   1   1  14       17.82       17.57      4.09 o
   2   1  14        0.16       -1.57      3.43 o
  -2   2  14        4.13        6.10      3.70 o
  -1   2  14       21.65       26.54      3.56 o
   0   2  14       10.81       12.14      5.24 o
   1   2  14       11.36       19.03      4.11 o
   2   2  14        0.03        1.07      3.60 o
  -2   3  14       10.32       19.70      4.52 o
  -1   3  14       12.26       10.33      2.91 o
   0   3  14        2.03        8.83      3.76 o
   1   3  14        4.35        7.75      3.73 o
   2   3  14       38.62       47.09      5.15 o
  -2   4  14        8.41        7.16      3.98 o
  -1   4  14        3.09       -3.54      3.54 o
   0   4  14       73.50       81.68      6.03 o
   1   4  14       47.26       56.40      5.31 o
   2   4  14        2.55        5.94      3.77 o
  -2   5  14        0.56       -1.56      3.16 o
  -1   5  14        0.01       -1.19      3.19 o
   0   5  14       13.71       16.16      4.14 o
   1   5  14        1.55        5.40      3.61 o
  -2   6  14       11.55       14.69      4.25 o
  -1   6  14        0.46        0.73      3.27 o
   0   6  14       15.04       14.76      4.36 o
   1   6  14        0.49        5.75      4.98 o
  -2   7  14       13.78       11.67      3.39 o
  -1   7  14       26.32       30.53     10.74 o
   0   7  14        1.14        4.93      4.08 o
   1   7  14        0.03       -3.53      4.81 o
  -1   8  14       51.39       57.91      7.28 o
   0   8  14       27.23       32.92      7.58 o
   1   8  14        9.93       12.09      6.68 o
  -1   9  14        0.44       -2.47      4.73 o
   0   9  14        2.39       13.99      5.50 o
   1   9  14        4.86        3.12      4.31 o
  -1  10  14        3.30        9.21      6.91 o
   0  10  14        0.01        4.23      4.91 o
   1  10  14        9.69        6.61      4.67 o
   0  11  14        5.77        7.78      5.22 o
   0   1  15        4.17        1.75      4.50 o
   0   2  15        3.97        4.43      4.13 o
   0   3  15       39.74       47.14      5.46 o
   0   4  15        2.48        1.12      4.76 o
 
